# Supplementary material for: Phytoplankton Assemblage Characteristics in Recurrently Fluctuating Environments
Source: PLoS One. 2015 Mar 23;10(3):e0120673. doi: 10.1371/journal.pone.0120673 (PMC4370464; doi:10.1371/journal.pone.0120673)
Supplement: S1 Assemblage Data — (XLSX) [file pone.0120673.s001.xlsx]

## Sheet: s00
Results from one-hundred simulations under conditions of sudden transitions in resource supply fluctuations where
no noise was applied to the resource supply concentrations. Here, the level of complementarity in the assemblage was
determined using a=0.99 (recall a=0.99 represented the lowest amount of complementarity and a=0.01 represented the
highest level of complementarity).
Simulation	Total biomass (OT)	Richness (S)	Evenness (J)	Deviation Total (DT)	Maximum Deviation Yield (Dmax)	R1min	R2min	R*distance
1	18.7101	3	0.976299	0.314587	0.2879	0.0104814	0.00954746	0.189274
2	18.5364	8	0.645727	0.752714	0.293661	0.0111565	0.011739	0.193163
3	18.9957	13	0.534579	1.45326	0.358886	0.0134063	0.0136589	0.195552
4	18.3221	6	0.455643	1.36898	0.321431	0.00907461	0.00979845	0.191921
5	18.2985	10	0.424002	1.38251	0.242048	0.015621	0.0105876	0.195459
6	18.7401	8	0.610028	0.977508	0.361068	0.0149833	0.013699	0.195152
7	18.8025	7	0.517695	1.56069	0.356015	0.0152632	0.0133577	0.190471
8	18.8558	4	0.57108	0.315127	0.240011	0.00798898	0.0111998	0.192317
9	18.6746	10	0.426675	1.67645	0.372264	0.0156022	0.0113669	0.19952
10	18.1553	3	0.628167	0.297576	0.248564	0.0156362	0.0103083	0.191493
11	18.663	6	0.43683	0.94374	0.324749	0.00940155	0.0138856	0.19201
12	19.1395	8	0.423173	1.66858	0.362381	0.0104206	0.013185	0.189763
13	18.7558	7	0.51188	1.03209	0.356538	0.0146717	0.013764	0.196699
14	18.7398	10	0.388695	1.4255	0.293966	0.00991566	0.0137981	0.193352
15	18.7224	10	0.428526	1.43075	0.305968	0.0155261	0.0103414	0.191395
16	18.6974	11	0.55868	1.25611	0.304696	0.0122203	0.0135379	0.196332
17	18.4287	4	0.617049	0.989364	0.322573	0.0110082	0.00950517	0.195007
18	18.5868	10	0.371191	1.19463	0.307011	0.00901884	0.0116862	0.19287
19	19.0638	7	0.44495	1.5211	0.303869	0.0123848	0.0117963	0.186976
20	18.7039	7	0.488315	1.50802	0.3261	0.0128346	0.013559	0.190322
21	19.0799	6	0.575075	1.05631	0.368437	0.0153026	0.0134224	0.199201
22	18.8566	7	0.499751	1.56511	0.347862	0.0115702	0.0137367	0.194878
23	18.8549	7	0.504594	1.47475	0.366615	0.0153055	0.0097987	0.197537
24	18.6425	7	0.454699	1.40347	0.29732	0.00964031	0.0122464	0.19195
25	18.9341	3	0.644946	0.300731	0.192078	0.00865322	0.0131781	0.192728
26	18.7745	7	0.465662	1.5469	0.344662	0.00937691	0.0119792	0.195482
27	18.6072	8	0.424973	1.59268	0.325722	0.0121811	0.0085432	0.194358
28	19.0297	8	0.48543	1.65953	0.36408	0.013846	0.0135467	0.192201
29	18.7926	11	0.436954	1.48734	0.334735	0.0111449	0.0112087	0.195112
30	18.2233	5	0.440695	0.989112	0.29757	0.00884875	0.00992003	0.192426
31	18.5332	7	0.423962	0.826349	0.259838	0.0147787	0.00965265	0.19298
32	18.6218	5	0.528607	1.22467	0.313566	0.00985031	0.0101872	0.193247
33	18.379	6	0.539455	0.959074	0.314261	0.00966455	0.0128826	0.193611
34	18.3648	13	0.383331	1.0099	0.28365	0.00997701	0.0138463	0.192049
35	18.6129	9	0.352587	1.7179	0.291872	0.0109538	0.0118939	0.189065
36	18.5589	5	0.680397	0.44562	0.230803	0.00952615	0.0127341	0.190969
37	18.6452	8	0.635914	0.970333	0.309643	0.0134692	0.013768	0.199084
38	18.6922	9	0.418946	1.37209	0.292154	0.0154978	0.00967733	0.189997
39	18.7095	7	0.505366	1.14527	0.298106	0.0156268	0.0101015	0.193007
40	18.9186	6	0.469193	1.00023	0.327519	0.0102303	0.0136557	0.190785
41	18.2942	9	0.414234	1.06256	0.320212	0.00876832	0.0125507	0.199241
42	18.7159	8	0.440384	1.63976	0.323402	0.0119522	0.0129343	0.191525
43	18.6247	10	0.48459	1.45658	0.341989	0.0121516	0.013776	0.195875
44	18.6591	8	0.413923	1.64501	0.328402	0.0086896	0.0140129	0.194942
45	18.988	9	0.433012	1.76317	0.352539	0.0101411	0.0115553	0.193742
46	19.0926	6	0.55098	0.947055	0.340409	0.0150587	0.0135529	0.191032
47	18.8278	13	0.378197	1.45203	0.292298	0.00927582	0.0138773	0.194239
48	18.561	12	0.359238	1.61453	0.312585	0.0109672	0.00937581	0.190573
49	18.9152	7	0.488391	1.46692	0.308967	0.0111621	0.0139314	0.192943
50	19.0146	10	0.425736	1.45293	0.279417	0.0124024	0.0138196	0.193891
51	18.567	7	0.438418	1.489	0.347486	0.0118949	0.0107842	0.193786
52	18.9259	13	0.47008	1.43469	0.304604	0.0108101	0.0102953	0.191847
53	19.0257	4	0.710308	1.06033	0.347498	0.0146879	0.0136049	0.196601
54	18.4984	5	0.49876	0.785116	0.291959	0.0114026	0.00962713	0.193644
55	18.5499	11	0.350935	1.87441	0.316897	0.00833588	0.0086566	0.194396
56	18.6331	6	0.529884	1.29687	0.327752	0.0117684	0.0139589	0.197362
57	18.6755	9	0.541242	1.08387	0.227699	0.0143478	0.0134861	0.192586
58	18.7483	6	0.459444	1.3448	0.33686	0.0093742	0.0105913	0.191999
59	18.4141	11	0.346391	1.71057	0.309119	0.00961009	0.01167	0.19078
60	17.4024	3	0.62336	0.286695	0.241472	0.0135116	0.0121559	0.190105
61	18.7728	9	0.398496	1.72973	0.328258	0.00995791	0.0106657	0.191987
62	18.6486	12	0.422728	1.13325	0.308616	0.01526	0.0123562	0.192506
63	18.6409	8	0.442991	1.24845	0.284694	0.00924894	0.0107602	0.192383
64	18.5655	8	0.451723	1.21492	0.312391	0.00987859	0.0130775	0.193566
65	18.7468	13	0.518583	1.069	0.331974	0.0136365	0.0131793	0.194028
66	18.5186	4	0.914628	0.322935	0.286301	0.0107357	0.00911749	0.194342
67	18.8552	6	0.546663	1.39001	0.357335	0.0116776	0.0138263	0.195225
68	18.3529	5	0.679902	0.32401	0.275236	0.0110096	0.011232	0.194405
69	18.6679	11	0.512363	1.29063	0.315899	0.0130965	0.0137995	0.191517
70	18.3227	9	0.369279	1.70358	0.317434	0.0119039	0.00877145	0.193922
71	19.1696	4	0.641742	0.416522	0.291237	0.0128041	0.0125672	0.192076
72	18.293	5	0.705596	0.304567	0.228932	0.0111896	0.00979403	0.192693
73	18.8799	9	0.413339	1.39523	0.343104	0.00955896	0.0128973	0.196287
74	18.5471	13	0.594415	1.19529	0.284221	0.00945264	0.0138528	0.192529
75	19.2216	13	0.401184	2.10008	0.370689	0.0153145	0.0117962	0.194639
76	18.6648	14	0.348446	1.9248	0.355494	0.0139606	0.00880244	0.194274
77	18.5554	10	0.402633	1.72822	0.333404	0.00952132	0.0139737	0.193136
78	18.5232	9	0.404151	1.08667	0.323415	0.00895729	0.0102525	0.195077
79	18.7897	9	0.363437	1.69495	0.304281	0.0121806	0.00967315	0.191957
80	18.9223	9	0.429511	1.75072	0.324813	0.00981295	0.0123096	0.193577
81	18.376	7	0.460272	1.42301	0.34986	0.0105197	0.0105956	0.195154
82	18.7891	13	0.474442	1.21186	0.247115	0.0137207	0.0135774	0.189959
83	18.5839	7	0.580397	0.868538	0.282533	0.013307	0.0137576	0.192374
84	18.3485	12	0.404984	1.32734	0.281741	0.0158395	0.00952219	0.197474
85	18.8859	4	0.930868	0.334568	0.309581	0.0101003	0.0138361	0.194895
86	18.6968	7	0.43058	1.5198	0.324315	0.0129243	0.00852478	0.19268
87	18.6976	13	0.365799	1.63833	0.314613	0.011973	0.0136841	0.190649
88	19.1428	3	0.83632	0.370259	0.332133	0.0117597	0.0136955	0.188658
89	18.3153	9	0.388139	1.32658	0.311364	0.0100496	0.0112153	0.194764
90	19.0818	8	0.469882	1.62269	0.337474	0.0125025	0.0125579	0.193514
91	18.7836	9	0.382443	1.35099	0.315719	0.00961083	0.0100358	0.191198
92	18.8573	8	0.520695	1.61102	0.387767	0.015142	0.0135337	0.194952
93	17.3237	2	0.979873	0.241282	0.22608	0.011548	0.0113764	0.188386
94	18.3587	10	0.339162	1.72579	0.291632	0.0117187	0.0094413	0.191514
95	18.6868	9	0.43734	1.63988	0.345616	0.0154897	0.0106649	0.195849
96	18.2725	10	0.387649	1.15654	0.29035	0.00980474	0.0100788	0.196303
97	18.7571	7	0.487429	1.50753	0.355069	0.00922253	0.0136935	0.191973
98	19.1209	7	0.444302	1.33826	0.350371	0.0118931	0.0115422	0.192179
99	18.5553	5	0.658069	0.323176	0.21839	0.00992733	0.00918266	0.194767
100	18.8129	5	0.715877	0.353021	0.313582	0.00968176	0.00885555	0.197938

## Sheet: s20
Results from one-hundred simulations under conditions of sudden transitions in resource supply fluctuations where
0-20% noise was applied to the resource supply concentrations. Here, the level of complementarity in the assemblage was
determined using a=0.99 (recall a=0.99 represented the lowest amount of complementarity and a=0.01 represented the
highest level of complementarity).
Simulation	Total biomass (OT)	Richness (S)	Evenness (J)	Deviation Total (DT)	Maximum Deviation Yield (Dmax)	R1min	R2min	R*distance
1	19.0233	9	0.485032	1.6683	0.328681	0.00753873	0.0145155	0.194961
2	17.8983	2	0.975773	0.275969	0.251031	0.0114952	0.00794439	0.191754
3	18.7733	8	0.451947	1.22191	0.313442	0.00611796	0.0137165	0.193801
4	18.728	12	0.450336	1.25982	0.296377	0.00609717	0.0130743	0.198843
5	19.204	6	0.498889	1.3675	0.331104	0.0129276	0.00897742	0.193807
6	18.9694	15	0.456754	1.43258	0.29864	0.0150513	0.0130074	0.193521
7	18.8686	5	0.546036	1.1816	0.263567	0.00661862	0.00887092	0.191252
8	19.0644	9	0.401107	1.72875	0.314076	0.0140117	0.00647902	0.194069
9	18.7619	10	0.53563	1.17336	0.306189	0.00970137	0.00898627	0.194231
10	18.7837	11	0.499812	1.24158	0.288614	0.0115112	0.00942771	0.196586
11	18.9689	7	0.574084	0.655099	0.301488	0.00725699	0.00899836	0.195521
12	19.0682	4	0.48893	0.969499	0.29419	0.0108313	0.00676522	0.1922
13	19.1796	6	0.436048	1.39867	0.303816	0.00781579	0.00655376	0.192874
14	19.306	8	0.618955	1.24831	0.333108	0.0119124	0.00830623	0.196021
15	19.1341	7	0.411293	1.17545	0.306996	0.00956433	0.00817833	0.193703
16	19.4398	8	0.465903	1.31823	0.323857	0.00968671	0.0116896	0.194227
17	18.5031	10	0.500574	1.16252	0.284613	0.00881612	0.0100403	0.192871
18	19.4794	12	0.426024	1.51324	0.321547	0.00748669	0.0120263	0.192224
19	19.073	11	0.536289	1.25805	0.275459	0.00690693	0.00946653	0.196626
20	18.3723	6	0.460181	0.96963	0.282716	0.00667108	0.00882996	0.189406
21	18.7718	8	0.423766	1.63641	0.325769	0.0094306	0.0103151	0.192325
22	18.7542	9	0.426425	1.31527	0.250063	0.00887243	0.0115034	0.191008
23	18.8954	4	0.580731	0.57439	0.282331	0.00705441	0.00750004	0.192687
24	18.8063	13	0.379758	1.42051	0.300366	0.00849054	0.0116801	0.193644
25	19.2086	7	0.465268	1.09276	0.305849	0.00855879	0.00667226	0.192719
26	17.981	7	0.607418	0.852733	0.246868	0.00782141	0.00723607	0.195077
27	19.0883	14	0.451649	1.80381	0.280099	0.0158445	0.0160649	0.194912
28	19.2429	6	0.528383	1.40695	0.308782	0.0101376	0.0136624	0.196945
29	20.1909	7	0.50129	1.5148	0.281006	0.00644243	0.0121224	0.193008
30	18.7948	8	0.440282	0.899779	0.279888	0.00736115	0.0130952	0.192398
31	19.5349	7	0.607055	1.13441	0.25854	0.00772769	0.00760743	0.192459
32	18.3831	11	0.567739	1.08586	0.31156	0.0100873	0.00922995	0.193741
33	18.3513	5	0.535303	1.14832	0.269289	0.0134381	0.00785313	0.192224
34	19.4003	6	0.454674	1.00803	0.299401	0.00896422	0.0070424	0.191019
35	18.1674	2	0.97631	0.278416	0.250815	0.00695189	0.00904257	0.190513
36	19.6569	10	0.430111	1.85137	0.326059	0.0147567	0.0114196	0.193237
37	19.2313	7	0.491959	1.39067	0.290475	0.0140548	0.00694116	0.192225
38	19.0648	17	0.367348	1.70143	0.258769	0.0147748	0.0127174	0.191501
39	18.7729	6	0.599147	0.684945	0.299959	0.0107171	0.00825673	0.19248
40	19.1535	4	0.616602	0.593432	0.325659	0.00806523	0.00922861	0.189428
41	18.914	6	0.537851	1.30313	0.321901	0.00799312	0.0119542	0.192819
42	18.7126	9	0.56164	1.08233	0.288819	0.00865568	0.00942915	0.193014
43	18.7836	9	0.498436	1.03936	0.247085	0.0111171	0.00787298	0.194438
44	19.3335	10	0.520976	1.28788	0.266749	0.00973319	0.0137182	0.188726
45	19.3493	4	0.637777	0.85624	0.337697	0.0077397	0.011765	0.192105
46	18.9516	7	0.495527	1.56782	0.313362	0.0115546	0.0136487	0.195296
47	18.7866	6	0.436071	0.990147	0.284883	0.00781549	0.00734055	0.193733
48	19.0971	13	0.390123	1.92014	0.323229	0.0147593	0.0119025	0.188037
49	18.8035	5	0.546569	0.803933	0.28793	0.0146056	0.00708871	0.194643
50	19.5773	8	0.474492	1.62082	0.307222	0.0122768	0.00752391	0.193371
51	18.8162	10	0.453062	1.7868	0.359614	0.0136829	0.00832298	0.19316
52	19.2083	9	0.487308	1.12576	0.299683	0.00872115	0.0106331	0.191531
53	19.116	5	0.554096	1.09721	0.298937	0.00760944	0.013415	0.191381
54	19.3401	9	0.433562	1.75051	0.275779	0.0111766	0.0120905	0.194274
55	18.9751	5	0.437798	1.18093	0.2667	0.00706142	0.00686361	0.190094
56	19.2657	12	0.524251	1.38109	0.311703	0.0125448	0.012163	0.19141
57	17.5231	3	0.680124	0.341775	0.313719	0.0102333	0.0102721	0.193806
58	19.3551	5	0.518345	1.21488	0.323018	0.0103743	0.00750116	0.190339
59	19.0242	8	0.544328	0.68715	0.261887	0.00965257	0.0141667	0.193244
60	18.9378	8	0.39761	1.26023	0.307815	0.0100876	0.00821572	0.186907
61	19.2608	7	0.48936	0.852178	0.25888	0.00932006	0.00613841	0.195326
62	19.0205	14	0.377245	1.59842	0.279044	0.00666827	0.0120309	0.19486
63	18.9721	8	0.507663	1.61807	0.302331	0.0139315	0.0130891	0.194899
64	18.5493	14	0.475787	1.77237	0.334313	0.0161717	0.0121807	0.199596
65	18.6307	6	0.520291	0.971639	0.288101	0.00915745	0.00740233	0.195797
66	19.1899	10	0.456204	1.56463	0.354345	0.0125486	0.00715608	0.193982
67	18.5755	8	0.441415	1.20086	0.261052	0.014518	0.0144323	0.194397
68	18.9639	2	0.995232	0.302336	0.288826	0.00719188	0.00660755	0.190512
69	19.1234	5	0.576572	0.757919	0.299923	0.00724425	0.0148225	0.193561
70	18.959	6	0.501127	1.40113	0.299711	0.00834008	0.0120884	0.194772
71	19.112	4	0.545491	0.579913	0.282245	0.00695266	0.00674205	0.191697
72	19.3537	11	0.396793	1.99158	0.336811	0.0104963	0.0110325	0.190437
73	18.8067	10	0.3949	1.89092	0.312288	0.0137116	0.0127069	0.191611
74	18.7909	5	0.614139	0.782861	0.272366	0.0136797	0.00769984	0.19552
75	18.8265	12	0.437754	1.87848	0.341857	0.0142704	0.011848	0.197053
76	19.0367	12	0.413148	2.0728	0.278567	0.0132444	0.0107817	0.195431
77	19.2888	6	0.542503	1.30581	0.331405	0.0136272	0.0101475	0.189802
78	18.9683	8	0.430226	1.64948	0.291936	0.0120922	0.0097011	0.190237
79	19.0868	7	0.530083	1.17657	0.331837	0.0142337	0.0116489	0.191242
80	19.0633	9	0.499901	1.31086	0.345602	0.0147268	0.0139019	0.195134
81	19.0303	7	0.487267	1.11038	0.288978	0.00695937	0.010448	0.189623
82	18.1438	5	0.433649	1.16961	0.236927	0.00873793	0.00805862	0.189246
83	19.1416	8	0.409124	1.62844	0.296616	0.00866792	0.00678605	0.195452
84	19.3439	11	0.416945	0.910736	0.285182	0.00842118	0.0129819	0.196686
85	18.3065	2	0.998433	0.278699	0.229291	0.00854608	0.0123391	0.186731
86	19.381	9	0.449934	1.34688	0.295307	0.0136929	0.00898602	0.196579
87	18.9192	9	0.479148	1.31164	0.344198	0.0132695	0.0124617	0.194151
88	18.9907	4	0.557172	0.997699	0.298493	0.00742531	0.0077473	0.192733
89	19.2874	8	0.450758	1.4423	0.328488	0.00668369	0.00978482	0.190268
90	18.2718	2	0.964684	0.279796	0.209811	0.0102622	0.00774654	0.189973
91	18.3717	8	0.576345	0.983432	0.310657	0.00878613	0.0079703	0.194573
92	18.6855	5	0.455989	0.783631	0.28086	0.00648294	0.0110022	0.186298
93	19.1118	10	0.514389	1.05143	0.345129	0.00797334	0.0119293	0.197419
94	19.2137	8	0.495622	1.14736	0.240945	0.0109699	0.00720034	0.192844
95	19.2912	6	0.523206	0.716275	0.293875	0.00820347	0.00860741	0.193706
96	18.8228	6	0.532523	1.18263	0.300658	0.0118443	0.00859707	0.189666
97	18.7168	9	0.417037	1.62002	0.295193	0.0141987	0.00879272	0.191557
98	19.6971	10	0.425508	1.78059	0.338625	0.0157014	0.00714739	0.192004
99	17.7319	2	0.991322	0.29438	0.260841	0.00884925	0.0137583	0.194008
100	18.5137	5	0.48499	1.12549	0.276278	0.00929379	0.00682013	0.197617

## Sheet: s80
Results from one-hundred simulations under conditions of sudden transitions in resource supply fluctuations where
0-80% noise was applied to the resource supply concentrations. Here, the level of complementarity in the assemblage was
determined using a=0.99 (recall a=0.99 represented the lowest amount of complementarity and a=0.01 represented the
highest level of complementarity).
Simulation	Total biomass (OT)	Richness (S)	Evenness (J)	Deviation Total (DT)	Maximum Deviation Yield (Dmax)	R1min	R2min	R*distance
1	17.7824	3	0.768554	0.266409	0.239313	0.00290601	0.00194412	0.197597
2	18.3632	2	0.999627	0.305171	0.265195	0.00354488	0.00304998	0.194336
3	18.0094	3	0.668657	0.269386	0.191841	0.00242696	0.00163363	0.193235
4	20.1085	3	0.636475	0.865824	0.36635	0.00603643	0.00276421	0.192378
5	18.8014	3	0.634519	0.362649	0.303155	0.00356916	0.00361016	0.192118
6	18.4683	2	0.992318	0.298421	0.254577	0.00285043	0.00261884	0.195605
7	19.6465	2	0.998042	0.336716	0.303756	0.00247629	0.00239184	0.194874
8	18.9647	3	0.645232	0.26452	0.245869	0.00403768	0.00167542	0.190608
9	17.8543	3	0.586936	0.386823	0.141798	0.00257227	0.00187898	0.195924
10	20.1678	2	0.960023	0.315049	0.15118	0.0023082	0.00257993	0.193429
11	16.228	3	0.789269	0.326787	0.212141	0.00269851	0.00282816	0.192414
12	17.9164	4	0.505506	0.319995	0.223827	0.00280729	0.00276	0.194156
13	18.2806	2	0.993441	0.301566	0.239068	0.00198983	0.00283979	0.19514
14	19.2381	3	0.975393	0.206573	0.0937047	0.00233266	0.00381086	0.194911
15	18.2313	2	0.988393	0.260534	0.192634	0.00309634	0.00266626	0.19069
16	18.6416	2	0.998743	0.222452	0.193744	0.00305154	0.00233197	0.189911
17	17.1245	2	0.986544	0.278274	0.252188	0.00192174	0.00167849	0.194321
18	16.3924	4	0.584214	0.348049	0.212018	0.0033586	0.00222069	0.193512
19	19.9535	3	0.859412	0.26782	0.210572	0.00517283	0.001656	0.195482
20	18.8337	2	0.990967	0.355372	0.342259	0.00199722	0.00269891	0.193524
21	19.4928	7	0.42082	1.25827	0.338388	0.00445543	0.00323126	0.196626
22	18.4282	3	0.682866	0.326456	0.208204	0.00255297	0.00195704	0.194225
23	17.6681	2	0.983589	0.327747	0.249148	0.00228358	0.00246621	0.191871
24	18.8447	2	0.987096	0.359844	0.315725	0.00168002	0.00314346	0.193818
25	18.4908	2	0.950019	0.395659	0.192157	0.00267942	0.00306263	0.19041
26	18.5734	3	0.636869	0.245098	0.20523	0.00460206	0.00202255	0.192392
27	19.1624	2	0.979401	0.320948	0.248298	0.00373331	0.00249636	0.193417
28	17.9959	2	0.959506	0.298063	0.160228	0.00262897	0.00254414	0.194006
29	19.2292	2	0.972847	0.32961	0.228907	0.00363102	0.00200066	0.194986
30	18.3547	3	0.624416	0.310287	0.198119	0.00340804	0.00218636	0.194516
31	19.5449	2	0.985167	0.352176	0.268345	0.00182587	0.00289119	0.192562
32	19.7431	2	0.998734	0.272517	0.214992	0.00128515	0.00280539	0.19111
33	16.9364	2	0.999976	0.295209	0.293358	0.00202796	0.00269307	0.191462
34	19.9793	3	0.638099	0.259647	0.24387	0.00201747	0.00202471	0.193577
35	18.1783	2	0.969303	0.268271	0.158041	0.0016902	0.00179989	0.192988
36	18.9643	2	0.980578	0.291645	0.159221	0.00192886	0.00305714	0.19732
37	18.2349	2	0.983787	0.302959	0.222134	0.00415085	0.00418074	0.188515
38	18.6971	2	0.997832	0.33744	0.247349	0.00395457	0.00300512	0.189962
39	19.0276	2	0.999913	0.366011	0.304709	0.00372062	0.00224326	0.192981
40	16.968	2	0.977457	0.357031	0.214408	0.00415234	0.00225985	0.187212
41	17.1737	4	0.747374	0.315274	0.173133	0.00281343	0.00265692	0.194777
42	18.0075	2	0.997986	0.360264	0.347831	0.0029192	0.0020131	0.193071
43	20.8193	2	0.996891	0.320911	0.283412	0.00263705	0.00260754	0.196525
44	15.9931	2	0.9382	0.291963	0.125104	0.00285931	0.00320047	0.188438
45	17.6568	2	0.904796	0.338911	0.117483	0.0039559	0.00173468	0.193795
46	18.438	2	0.975729	0.344972	0.21067	0.00298868	0.00408562	0.195557
47	19.8126	2	0.989285	0.249415	0.185482	0.0026394	0.00135167	0.188928
48	21.0682	3	0.623639	0.307186	0.220753	0.00475665	0.00232794	0.194617
49	19.4142	3	0.642312	0.367781	0.329572	0.0025355	0.00281054	0.19489
50	18.666	2	0.999986	0.31654	0.307802	0.00191948	0.00301181	0.195318
51	18.615	3	0.629224	0.352786	0.195806	0.0033163	0.0012393	0.194959
52	19.4901	6	0.389559	1.40845	0.219827	0.00207142	0.00256883	0.19474
53	18.527	2	0.993687	0.347499	0.331096	0.00372979	0.00250479	0.192552
54	19.6699	4	0.730708	0.354777	0.191444	0.00328852	0.00344939	0.192519
55	18.6485	2	0.997228	0.302708	0.207954	0.00459293	0.00227243	0.193392
56	17.2369	4	0.8243	0.316367	0.217955	0.00379818	0.00426773	0.192028
57	18.9897	4	0.735864	0.304902	0.260915	0.00238035	0.00262419	0.193968
58	20.3345	5	0.747335	0.528373	0.204909	0.00271278	0.00268032	0.194888
59	17.7775	4	0.518894	0.29817	0.190455	0.00182873	0.00150883	0.197579
60	16.7624	2	0.999794	0.317404	0.293293	0.00375688	0.001888	0.189482
61	17.7663	2	0.99298	0.250427	0.219237	0.0016499	0.00216369	0.197572
62	20.069	2	0.98017	0.297421	0.217772	0.00311234	0.00218555	0.192377
63	17.5618	4	0.584889	0.168408	0.115608	0.00222282	0.00247312	0.189816
64	20.0845	3	0.761661	0.338616	0.29697	0.00374747	0.0025591	0.194536
65	19.9794	2	0.995771	0.313661	0.310467	0.0030932	0.00262055	0.193305
66	16.1528	4	0.547762	0.220886	0.191752	0.0038353	0.00298024	0.187345
67	19.4375	5	0.464919	0.355099	0.28496	0.00255001	0.00200691	0.189776
68	18.9911	3	0.694895	0.370066	0.247197	0.00508411	0.00240129	0.191391
69	16.3639	5	0.74952	0.238571	0.146324	0.00304088	0.00243399	0.192116
70	17.244	2	0.978827	0.346621	0.289145	0.00623503	0.00206133	0.194187
71	18.8675	3	0.793814	0.416756	0.278073	0.00233396	0.00198197	0.191612
72	19.4927	4	0.787023	0.624089	0.262607	0.00368213	0.00164885	0.195738
73	18.1451	2	0.976392	0.308977	0.245915	0.00214703	0.0025639	0.198519
74	19.1353	2	0.999952	0.296502	0.27293	0.00239826	0.00201823	0.195098
75	18.5526	2	0.99113	0.266724	0.221419	0.00514603	0.00164432	0.190247
76	18.1784	2	0.980186	0.361264	0.197244	0.00247902	0.00414238	0.194266
77	17.7873	3	0.809161	0.245453	0.209238	0.00276132	0.00242694	0.195434
78	20.1993	3	0.68265	0.269984	0.243138	0.00406371	0.00329	0.191703
79	20.8777	3	0.689258	0.336205	0.250028	0.00306684	0.00170224	0.193464
80	19.3347	4	0.547523	0.608789	0.277577	0.00228041	0.00308667	0.195938
81	16.6768	2	0.963333	0.383552	0.250735	0.00185435	0.00328134	0.191695
82	18.9561	2	0.99992	0.323023	0.255668	0.00199858	0.00447773	0.197874
83	19.3239	3	0.874738	0.408265	0.296772	0.00247316	0.00184513	0.190926
84	18.4539	5	0.500936	0.301481	0.267539	0.00510114	0.00254073	0.19805
85	17.2142	2	0.97844	0.313756	0.20356	0.00131722	0.00219522	0.19216
86	20.5891	4	0.517678	0.291053	0.211825	0.00584106	0.00245409	0.196599
87	19.0734	2	0.999266	0.291403	0.235789	0.00326796	0.00233095	0.193444
88	19.4427	2	0.94832	0.240044	0.122236	0.00228146	0.00246417	0.192372
89	18.0243	2	0.998607	0.333216	0.323987	0.00207677	0.0029982	0.197074
90	21.054	3	0.624293	0.351656	0.22132	0.00334903	0.00305696	0.19397
91	20.2628	2	0.968718	0.226195	0.0887764	0.00138547	0.00164811	0.19156
92	19.3672	2	0.994982	0.319246	0.233978	0.00260245	0.00255416	0.192447
93	16.8668	2	0.995595	0.299012	0.228853	0.00172517	0.00257784	0.193613
94	17.4658	2	0.981998	0.313895	0.204842	0.00283486	0.00265192	0.196285
95	17.297	2	0.99799	0.278033	0.249108	0.00471556	0.00235136	0.194742
96	17.8384	2	0.977651	0.299318	0.213396	0.00457038	0.00224625	0.196025
97	20.5032	2	0.994977	0.3456	0.284557	0.00455127	0.0040637	0.19439
98	17.7123	2	0.996762	0.24807	0.227215	0.00245951	0.00285832	0.188466
99	18.07	3	0.631772	0.228874	0.19593	0.00226116	0.00166338	0.191568
100	16.7113	3	0.658035	0.284512	0.241898	0.00282849	0.00219341	0.195599

## Sheet: g00
Results from one-hundred simulations under conditions of gradual transitions in resource supply fluctuations where
no noise was applied to the resource supply concentrations. Here, the level of complementarity in the assemblage was
determined using a=0.99 (recall a=0.99 represented the lowest amount of complementarity and a=0.01 represented the
highest level of complementarity).
Simulation	Total biomass (OT)	Richness (S)	Evenness (J)	Deviation Total (DT)	Maximum Deviation Yield (Dmax)	R1min	R2min	R*distance
1	19.8062	12	0.733407	0.5114	0.452274	0.0110835	0.0139058	0.183059
2	19.7064	16	0.721945	0.504001	0.463415	0.0113188	0.0135976	0.178881
3	19.7567	17	0.701224	0.518086	0.450416	0.013252	0.010871	0.18722
4	19.751	17	0.645715	0.528613	0.47942	0.0124426	0.012879	0.184452
5	20.0252	18	0.612375	0.526689	0.468474	0.0138162	0.013723	0.178507
6	19.915	19	0.600847	0.537705	0.483938	0.0136524	0.0140332	0.179714
7	20.0653	13	0.65194	0.549322	0.48251	0.0130885	0.0128381	0.187712
8	19.9145	16	0.64371	0.517156	0.471674	0.0128541	0.013181	0.180492
9	19.8584	17	0.711816	0.507123	0.462616	0.012683	0.0113518	0.180671
10	19.8204	23	0.662382	0.534204	0.456362	0.014175	0.0144307	0.189146
11	19.9091	13	0.637956	0.536231	0.461907	0.0123995	0.01443	0.179147
12	19.6066	19	0.666392	0.522588	0.45379	0.0132318	0.0118811	0.192951
13	19.7366	12	0.65056	0.518314	0.455219	0.0125328	0.0121013	0.175599
14	19.7871	18	0.621763	0.526061	0.456772	0.0115673	0.0139199	0.185344
15	19.6984	17	0.762646	0.516474	0.464538	0.0134985	0.0116041	0.180861
16	19.9208	19	0.72931	0.53032	0.469514	0.0148393	0.0140205	0.185534
17	19.9434	15	0.557105	0.523571	0.492541	0.0141541	0.013252	0.171493
18	19.5434	17	0.610433	0.498309	0.445766	0.0108498	0.01384	0.178625
19	20.2176	13	0.610135	0.539544	0.475116	0.0131698	0.0149478	0.17693
20	19.7696	18	0.627746	0.521288	0.45795	0.0122205	0.0116584	0.182104
21	19.9046	17	0.733514	0.543044	0.489464	0.0145598	0.0139279	0.179233
22	19.7265	23	0.730344	0.505868	0.468592	0.0132441	0.01219	0.178759
23	19.7165	18	0.603925	0.505869	0.431845	0.0129505	0.0137387	0.179884
24	20.1062	19	0.721865	0.535077	0.474004	0.0131943	0.0132099	0.182687
25	20.1242	11	0.628115	0.526023	0.472053	0.0111649	0.0134386	0.175653
26	19.5691	16	0.680305	0.50566	0.43582	0.0121398	0.0132544	0.184783
27	19.5684	15	0.722597	0.511455	0.448639	0.0107057	0.0128253	0.186556
28	20.104	13	0.782324	0.517347	0.483682	0.0138141	0.0126773	0.175375
29	19.9072	16	0.652443	0.542335	0.484669	0.010742	0.0145548	0.194986
30	19.9832	21	0.721642	0.547031	0.464766	0.012074	0.012739	0.190232
31	19.8905	16	0.676262	0.524555	0.486892	0.0110668	0.012339	0.18282
32	19.8689	17	0.620687	0.542043	0.472726	0.0145584	0.0127457	0.19111
33	19.9079	17	0.682882	0.523481	0.447949	0.0121732	0.011962	0.187765
34	19.6968	14	0.590319	0.523124	0.436409	0.0121613	0.0130654	0.188921
35	19.9572	18	0.752704	0.529424	0.460991	0.0132576	0.0124381	0.185323
36	20.0547	10	0.701874	0.518479	0.472152	0.0118231	0.0127208	0.174458
37	19.6846	12	0.73075	0.513194	0.450809	0.0136729	0.0152384	0.183466
38	19.873	12	0.753865	0.535371	0.486277	0.0113972	0.0123978	0.184556
39	19.8324	18	0.683993	0.529907	0.460157	0.0128031	0.0120237	0.180491
40	19.9485	20	0.612331	0.528398	0.478615	0.0129148	0.0146743	0.182125
41	20.2437	14	0.653013	0.530422	0.481338	0.0129347	0.0105642	0.179233
42	19.9225	20	0.760752	0.535736	0.474856	0.0135909	0.0123283	0.193071
43	20.0038	15	0.667971	0.535414	0.477229	0.01438	0.0134177	0.182379
44	19.7541	18	0.745648	0.51327	0.462227	0.0135966	0.0123136	0.177453
45	19.9911	21	0.692521	0.53331	0.476296	0.0114536	0.0135135	0.183856
46	19.8213	14	0.796206	0.525947	0.46713	0.0131706	0.0116267	0.186786
47	19.6496	14	0.632857	0.503228	0.431733	0.0115109	0.0128943	0.178592
48	19.8085	13	0.666458	0.522449	0.474868	0.0132635	0.0107138	0.180448
49	20.1047	20	0.585096	0.530522	0.483665	0.0141165	0.0138493	0.174592
50	19.7607	20	0.67208	0.531809	0.452305	0.0127772	0.0138148	0.190366
51	19.7582	9	0.82807	0.517935	0.480172	0.0130937	0.0135217	0.180738
52	19.8144	16	0.7638	0.544322	0.478249	0.0128303	0.0115659	0.19474
53	19.8972	27	0.700199	0.53478	0.464146	0.0126095	0.0128332	0.190224
54	19.5627	17	0.580649	0.502661	0.448535	0.0116224	0.0132301	0.185186
55	19.8335	20	0.753316	0.516671	0.45942	0.0116174	0.0135953	0.182935
56	20.0436	13	0.77977	0.546104	0.485581	0.0133785	0.0132436	0.181742
57	19.9033	25	0.673616	0.518156	0.462212	0.0133186	0.0115088	0.180328
58	20.0275	14	0.588306	0.534501	0.469613	0.0126812	0.0137546	0.184752
59	19.9198	26	0.6201	0.543663	0.478684	0.0129019	0.0122031	0.181519
60	19.826	17	0.724988	0.522413	0.479651	0.0126914	0.0122394	0.184217
61	19.8968	26	0.762009	0.518062	0.482431	0.0131295	0.0131317	0.179601
62	19.6986	20	0.710514	0.52493	0.465315	0.0116789	0.0116618	0.181727
63	19.765	21	0.758544	0.517742	0.466433	0.0129337	0.0128155	0.183841
64	19.6634	20	0.743901	0.50375	0.439407	0.0106219	0.0102628	0.18273
65	19.9702	18	0.799152	0.515401	0.467128	0.0132717	0.0139532	0.17685
66	19.8044	22	0.623408	0.522794	0.462173	0.0127317	0.0127542	0.17979
67	19.7432	19	0.681614	0.521895	0.472269	0.0128746	0.0127662	0.180897
68	19.6882	16	0.724267	0.529407	0.438959	0.0130467	0.0123703	0.181665
69	19.5769	18	0.705051	0.53807	0.465532	0.0121962	0.0121609	0.188939
70	19.7894	18	0.764484	0.51856	0.485178	0.0141938	0.0135026	0.183482
71	19.8165	20	0.73671	0.523361	0.455725	0.0119009	0.0113042	0.187909
72	19.9238	13	0.623983	0.546263	0.464454	0.015131	0.00965853	0.188807
73	19.583	12	0.613047	0.496405	0.450858	0.0124295	0.011252	0.175264
74	19.927	17	0.733289	0.51991	0.477921	0.0129026	0.0113895	0.180572
75	19.7729	30	0.746276	0.52569	0.44908	0.0115835	0.0120772	0.190247
76	19.6723	20	0.641337	0.510234	0.453411	0.013858	0.0133993	0.179931
77	20.1193	22	0.590565	0.537271	0.484635	0.0136902	0.0110092	0.1797
78	19.8215	12	0.733249	0.511169	0.463917	0.0117038	0.0109081	0.181128
79	19.5931	18	0.583515	0.515652	0.452222	0.0125099	0.0119312	0.185339
80	19.8106	16	0.525356	0.532708	0.467264	0.0123577	0.0134443	0.186362
81	19.7181	17	0.751943	0.521281	0.474264	0.0127386	0.0106883	0.183298
82	19.8886	15	0.708003	0.516999	0.469685	0.0140159	0.0123481	0.175855
83	19.7764	19	0.638659	0.519175	0.461925	0.011704	0.0141235	0.185974
84	20.1761	14	0.675375	0.545464	0.469111	0.0125458	0.0129924	0.188496
85	20.0655	15	0.637425	0.529567	0.454394	0.0105486	0.0141457	0.185183
86	19.8455	17	0.681643	0.536733	0.468155	0.0121843	0.0132039	0.183848
87	19.9481	18	0.739428	0.541677	0.442843	0.0106128	0.0121656	0.191246
88	19.7634	16	0.558102	0.512217	0.454421	0.0128465	0.0113411	0.188804
89	19.8612	20	0.646185	0.533307	0.452597	0.0124014	0.0139512	0.187364
90	19.6104	24	0.671574	0.516753	0.457893	0.0114221	0.0108622	0.189085
91	19.7586	11	0.72816	0.519014	0.451995	0.0103176	0.0119418	0.183528
92	19.9235	18	0.762715	0.529617	0.47174	0.012341	0.0133628	0.182905
93	19.5473	18	0.621063	0.489903	0.421292	0.0122857	0.0144855	0.17708
94	20.0337	16	0.692069	0.532781	0.480994	0.016001	0.0131348	0.177819
95	19.9599	18	0.619822	0.547444	0.465774	0.0119922	0.013939	0.186547
96	19.9402	11	0.824738	0.536097	0.453	0.0103003	0.0148352	0.182772
97	19.9248	22	0.716099	0.534139	0.467967	0.0130922	0.0123925	0.18753
98	19.9066	19	0.645184	0.520724	0.468009	0.0139226	0.0134805	0.182952
99	19.9093	27	0.705549	0.54065	0.464474	0.0116044	0.0119174	0.188328
100	19.6714	16	0.609073	0.516768	0.448727	0.0133891	0.0120574	0.182038

## Sheet: g20
Results from one-hundred simulations under conditions of gradual transitions in resource supply fluctuations where
0-20% noise was applied to the resource supply concentrations. Here, the level of complementarity in the assemblage was
determined using a=0.99 (recall a=0.99 represented the lowest amount of complementarity and a=0.01 represented the
highest level of complementarity).
Simulation	Total biomass (OT)	Richness (S)	Evenness (J)	Deviation Total (DT)	Maximum Deviation Yield (Dmax)	R1min	R2min	R*distance
1	19.6389	22	0.662943	0.508561	0.419185	0.0127458	0.0138595	0.181403
2	19.5313	19	0.711801	0.502364	0.39716	0.0101698	0.0111435	0.186756
3	19.866	26	0.724458	0.53357	0.429704	0.0124757	0.0134898	0.189511
4	19.985	21	0.700483	0.510285	0.438317	0.0111369	0.0120321	0.191178
5	19.4148	16	0.6906	0.560159	0.459873	0.0127466	0.0101709	0.182084
6	19.5795	26	0.678796	0.534443	0.45402	0.0103373	0.00959351	0.188907
7	19.8334	17	0.701853	0.529611	0.46398	0.00933334	0.0118028	0.184094
8	20.3302	12	0.795669	0.537446	0.490902	0.0123711	0.0108065	0.190077
9	19.776	19	0.675273	0.542049	0.468418	0.0130146	0.012601	0.185458
10	19.6743	15	0.658851	0.519868	0.461151	0.015735	0.0126707	0.189606
11	20.0507	19	0.656763	0.530767	0.420084	0.0118246	0.0145306	0.190144
12	19.5198	14	0.755717	0.554406	0.481405	0.0134824	0.0111999	0.187234
13	19.7731	20	0.576555	0.496475	0.435389	0.0112173	0.0106288	0.17996
14	20.4105	14	0.683618	0.547663	0.492014	0.0196254	0.0111855	0.186987
15	19.9895	16	0.714783	0.532802	0.458423	0.0166114	0.0116182	0.18366
16	19.5111	24	0.72504	0.520204	0.465609	0.0103088	0.0127447	0.18194
17	20.1409	17	0.788942	0.543622	0.461115	0.0134676	0.0131886	0.183219
18	19.8685	19	0.713663	0.563004	0.433422	0.0127284	0.0095573	0.189348
19	19.9125	24	0.69163	0.538301	0.468778	0.00858899	0.011883	0.193352
20	20.0973	16	0.709315	0.538351	0.487401	0.0132965	0.0104482	0.180946
21	19.6567	16	0.639078	0.552836	0.469375	0.00953619	0.0135334	0.18684
22	19.8767	25	0.711259	0.548353	0.456985	0.0162031	0.0110422	0.188733
23	19.8747	23	0.741343	0.520846	0.462946	0.0132509	0.0127757	0.185482
24	20.1383	12	0.837856	0.529672	0.460742	0.0122728	0.0103881	0.191146
25	19.8937	20	0.747567	0.540992	0.455465	0.0116092	0.0120296	0.183296
26	19.5476	17	0.581171	0.522546	0.429642	0.0118491	0.0125309	0.190887
27	20.6177	21	0.720498	0.552489	0.477308	0.0245788	0.010494	0.191005
28	19.7678	16	0.773767	0.546784	0.437807	0.0134387	0.0104603	0.188237
29	20.0267	21	0.654056	0.5197	0.421632	0.0128961	0.0118201	0.183205
30	20.1743	17	0.742919	0.537589	0.467756	0.0121948	0.0105213	0.184466
31	19.9044	15	0.853924	0.543235	0.471473	0.0142383	0.0104269	0.191039
32	19.592	20	0.591869	0.519517	0.443594	0.011522	0.00885507	0.184934
33	19.5191	12	0.752535	0.522571	0.444051	0.0131332	0.0127985	0.186536
34	20.2289	21	0.713482	0.52843	0.437884	0.0129671	0.0111927	0.192206
35	19.7302	19	0.718717	0.550883	0.470286	0.0122285	0.0114486	0.192376
36	20.1352	18	0.699431	0.53526	0.479951	0.0165184	0.0100482	0.179052
37	19.9807	19	0.549168	0.557777	0.445887	0.0109887	0.00960397	0.190622
38	19.654	13	0.699378	0.539493	0.475021	0.0114137	0.0104741	0.179165
39	20.2252	15	0.764432	0.530917	0.45444	0.0125325	0.0112991	0.193221
40	20.0172	29	0.626092	0.527346	0.438589	0.00807223	0.0109923	0.184923
41	19.9931	13	0.728979	0.507567	0.425126	0.0134593	0.01231	0.182185
42	19.8263	19	0.699213	0.527878	0.448123	0.0158735	0.00814591	0.193008
43	19.7845	17	0.785644	0.535813	0.465893	0.00899952	0.0127178	0.188414
44	20.3351	15	0.60705	0.538927	0.461405	0.0127196	0.0115494	0.186751
45	20.2457	20	0.738898	0.543942	0.447235	0.0110422	0.011667	0.191085
46	20.617	26	0.777417	0.556263	0.491717	0.0104784	0.0113462	0.185101
47	20.1682	19	0.678673	0.514296	0.451991	0.0120214	0.0134968	0.179926
48	19.9537	29	0.707284	0.551886	0.455853	0.0115677	0.0113725	0.187006
49	20.1067	15	0.725504	0.557111	0.469625	0.0111922	0.0129586	0.194337
50	19.5643	17	0.724475	0.522018	0.439408	0.0169512	0.0109983	0.18425
51	20.3816	16	0.772741	0.538547	0.469179	0.0130709	0.00891741	0.184362
52	19.9153	12	0.77899	0.535853	0.498458	0.0135919	0.0108381	0.183167
53	19.7014	18	0.727058	0.504859	0.445576	0.0125881	0.0104942	0.187715
54	19.7602	17	0.808075	0.544744	0.466657	0.0117428	0.00941914	0.190285
55	19.9839	19	0.697346	0.537885	0.473722	0.0139386	0.0114681	0.187081
56	20.0467	15	0.816055	0.521486	0.429198	0.012237	0.0132653	0.183532
57	20.0404	25	0.772026	0.51366	0.454808	0.0143687	0.00907795	0.189216
58	19.869	23	0.72333	0.540074	0.457334	0.0108965	0.0123946	0.190944
59	19.7996	16	0.712332	0.533295	0.445603	0.0120148	0.0125238	0.1872
60	19.9348	16	0.743233	0.531709	0.445292	0.0114166	0.0119313	0.187044
61	20.0497	15	0.579234	0.553003	0.463461	0.0119038	0.0111023	0.188632
62	20.1488	15	0.768942	0.537327	0.464233	0.0102807	0.0100484	0.188656
63	19.9672	16	0.724821	0.528563	0.449521	0.0102739	0.0126265	0.182649
64	19.8088	21	0.773453	0.499994	0.452606	0.0113226	0.0108804	0.187419
65	19.4506	26	0.627634	0.503758	0.40636	0.0102494	0.0117895	0.182107
66	20.0246	13	0.769997	0.53029	0.431817	0.0158892	0.00937658	0.18362
67	19.9175	18	0.684955	0.51575	0.449068	0.0103115	0.00978924	0.184858
68	19.8036	21	0.593751	0.525734	0.458047	0.0160505	0.0165317	0.188432
69	19.199	19	0.774421	0.530953	0.484887	0.0148901	0.0103275	0.184205
70	19.7934	19	0.678233	0.53483	0.477694	0.0154973	0.0114248	0.183057
71	19.5851	24	0.602796	0.509407	0.437208	0.0186255	0.009056	0.18806
72	19.8717	15	0.639671	0.533336	0.442115	0.0106405	0.0139713	0.183713
73	20.0206	24	0.674856	0.547011	0.477363	0.0105448	0.0118013	0.193212
74	19.9745	21	0.786487	0.522579	0.466479	0.0169484	0.0124562	0.189056
75	19.9637	20	0.697953	0.52724	0.437299	0.0115883	0.0111912	0.180974
76	19.9792	13	0.778453	0.55179	0.469811	0.0155779	0.0139221	0.185591
77	19.756	18	0.581179	0.516243	0.458976	0.0107261	0.0127197	0.179782
78	19.8561	15	0.661724	0.533607	0.442576	0.00921724	0.0126924	0.188971
79	20.0242	17	0.753995	0.524641	0.468043	0.0121311	0.0150927	0.188288
80	19.4889	19	0.765007	0.509905	0.444751	0.0140055	0.0132287	0.185447
81	19.3808	19	0.794495	0.516624	0.437973	0.012781	0.0120285	0.188
82	19.8885	16	0.612724	0.542682	0.468057	0.00992265	0.0101321	0.193333
83	20.0709	23	0.707628	0.545633	0.457004	0.0111497	0.0141096	0.188088
84	20.0608	15	0.754665	0.553974	0.446611	0.0139395	0.00898235	0.190658
85	19.0399	12	0.714413	0.516221	0.419175	0.0121894	0.0129427	0.192736
86	19.8108	17	0.724494	0.54751	0.471126	0.01116	0.0112849	0.18696
87	19.7915	16	0.722834	0.509776	0.391421	0.0105303	0.0095864	0.188489
88	19.7574	17	0.630205	0.546586	0.433393	0.0118411	0.00998765	0.18294
89	20.2938	15	0.664947	0.537307	0.497166	0.0114954	0.0116358	0.186436
90	20.0117	19	0.767669	0.528617	0.465114	0.0103736	0.0119264	0.18575
91	19.8104	15	0.570101	0.522781	0.476091	0.0112021	0.010589	0.183063
92	19.9453	18	0.665567	0.526196	0.439732	0.0133942	0.00915366	0.193972
93	19.3252	20	0.697895	0.508541	0.441379	0.0105325	0.0140723	0.191268
94	19.759	19	0.58788	0.512929	0.451019	0.0112912	0.0109502	0.184157
95	19.6381	20	0.712606	0.540658	0.461857	0.0117165	0.00994317	0.187877
96	19.458	16	0.689262	0.516774	0.444606	0.0109687	0.0114613	0.190625
97	19.4092	18	0.713281	0.548184	0.461556	0.0113473	0.0113681	0.190648
98	19.2069	23	0.653165	0.495781	0.419401	0.0119301	0.0110123	0.188252
99	19.8736	21	0.735244	0.538335	0.452989	0.0109886	0.0119972	0.190109
100	20.6241	17	0.702047	0.550798	0.462015	0.0120731	0.0109835	0.193369

## Sheet: g80
Results from one-hundred simulations under conditions of gradual transitions in resource supply fluctuations where
0-80% noise was applied to the resource supply concentrations. Here, the level of complementarity in the assemblage was
determined using a=0.99 (recall a=0.99 represented the lowest amount of complementarity and a=0.01 represented the
highest level of complementarity).
Simulation	Total biomass (OT)	Richness (S)	Evenness (J)	Deviation Total (DT)	Maximum Deviation Yield (Dmax)	R1min	R2min	R*distance
1	21.1111	11	0.51075	0.698146	0.490135	0.00822221	0.0054465	0.192959
2	22.462	10	0.668056	0.642064	0.495952	0.0158071	0.00559028	0.188873
3	21.5858	6	0.633496	0.496316	0.387002	0.00694275	0.00492011	0.185674
4	21.4835	8	0.626819	0.63486	0.432565	0.0025117	0.00346937	0.193519
5	19.9884	7	0.686381	0.66705	0.528995	0.0131876	0.00300212	0.190716
6	21.2755	9	0.697248	0.493761	0.440999	0.00918224	0.00707319	0.191252
7	18.9115	10	0.64985	0.607427	0.566184	0.00496615	0.00411357	0.194278
8	20.5131	10	0.711321	0.649465	0.474463	0.00612985	0.00739608	0.193568
9	22.7107	10	0.586775	0.570797	0.49162	0.0210755	0.00311018	0.193034
10	19.1705	8	0.630669	0.600244	0.484851	0.00265058	0.00545346	0.193998
11	21.7754	22	0.595624	0.629938	0.527546	0.0135783	0.00505035	0.196756
12	20.2414	8	0.635063	0.537193	0.441363	0.00566406	0.00514756	0.191462
13	19.9577	8	0.915136	0.558362	0.488566	0.00554055	0.00207852	0.193686
14	20.591	13	0.620645	0.678984	0.576661	0.0124682	0.0116587	0.191614
15	19.3993	12	0.681049	0.589289	0.348688	0.030168	0.010971	0.192374
16	20.6482	11	0.701052	0.53169	0.395651	0.00282703	0.00711105	0.193047
17	18.04	11	0.597587	0.589054	0.524641	0.00746695	0.00836122	0.188318
18	20.107	7	0.60057	0.534871	0.402895	0.0108427	0.00604051	0.18936
19	20.5476	11	0.538982	0.652399	0.5149	0.0045269	0.00621088	0.19149
20	19.1003	9	0.600089	0.523753	0.432561	0.00922082	0.00342566	0.191967
21	20.7325	10	0.527914	0.629086	0.558908	0.00319304	0.00861072	0.191292
22	18.6833	8	0.61752	0.51732	0.407586	0.0115514	0.00662193	0.192553
23	21.2616	10	0.61491	0.564433	0.462604	0.00615594	0.00418915	0.192935
24	21.6755	7	0.643919	0.535469	0.459721	0.00765912	0.00972615	0.186561
25	20.3291	8	0.599932	0.639383	0.381972	0.00811743	0.00518456	0.195284
26	19.7742	13	0.661326	0.536669	0.367416	0.00615361	0.00286173	0.191372
27	18.1962	12	0.608801	0.478677	0.381249	0.00452193	0.00661544	0.195032
28	21.1592	17	0.65068	0.666889	0.351277	0.0084431	0.00393597	0.194089
29	21.1485	8	0.705399	0.555017	0.479363	0.0141928	0.00834594	0.190555
30	19.1954	8	0.541754	0.64077	0.485248	0.00956536	0.00330323	0.191242
31	20.6317	7	0.579748	0.55281	0.427054	0.00545498	0.00288375	0.196864
32	21.3925	6	0.650606	0.62482	0.518908	0.00650594	0.00660479	0.192168
33	19.8759	13	0.572543	0.620988	0.437276	0.00329094	0.00847603	0.19684
34	20.64	10	0.619698	0.616222	0.426596	0.00780625	0.00901611	0.194109
35	20.6305	12	0.7493	0.654099	0.513004	0.0167958	0.00681732	0.196412
36	18.7077	17	0.464818	0.479624	0.395667	0.00277082	0.00379406	0.194257
37	22.6724	8	0.549891	0.575518	0.418585	0.0217373	0.00528365	0.192615
38	21.1848	8	0.565868	0.534941	0.367131	0.00499941	0.00490724	0.190385
39	20.1882	11	0.538482	0.615226	0.492771	0.00584183	0.00370786	0.186338
40	21.529	8	0.756344	0.554069	0.47648	0.00554016	0.00701874	0.191374
41	20.7008	11	0.539031	0.574581	0.469879	0.00709172	0.00487409	0.187693
42	18.8371	7	0.718258	0.536578	0.480364	0.00334412	0.00400011	0.190507
43	21.8523	8	0.714271	0.568247	0.486354	0.00226208	0.00449137	0.194839
44	20.1688	14	0.640549	0.587231	0.511539	0.00439603	0.00690142	0.193466
45	20.962	9	0.690269	0.547938	0.414226	0.0031295	0.00357537	0.194649
46	20.0937	12	0.581079	0.468259	0.348014	0.015001	0.00304699	0.194094
47	19.354	12	0.552659	0.526426	0.436826	0.00444888	0.0081819	0.192409
48	19.7488	11	0.56397	0.714937	0.468292	0.00748505	0.00384153	0.193436
49	19.7148	10	0.596881	0.704539	0.454894	0.016438	0.00475289	0.19295
50	21.1579	13	0.527971	0.582094	0.512863	0.00598985	0.00444623	0.187948
51	17.859	8	0.624961	0.575107	0.440574	0.00538993	0.00889598	0.190143
52	19.3349	5	0.672511	0.577817	0.528472	0.00662697	0.0106471	0.18782
53	20.1861	11	0.590114	0.579571	0.484823	0.00909396	0.00675391	0.189658
54	20.7622	6	0.720723	0.600419	0.491373	0.0196087	0.0093543	0.191575
55	19.8449	7	0.567897	0.575834	0.524192	0.00281408	0.011673	0.190806
56	21.6608	6	0.747748	0.560489	0.510433	0.00878604	0.00741846	0.190969
57	20.8813	8	0.580764	0.525364	0.423067	0.00695816	0.00833838	0.190648
58	20.3998	9	0.642228	0.545593	0.488873	0.00831854	0.0032074	0.191687
59	18.2519	12	0.670895	0.535009	0.363096	0.0124549	0.00342346	0.196462
60	20.1827	11	0.559219	0.549487	0.406965	0.00605433	0.00498182	0.188371
61	20.1206	9	0.635689	0.658181	0.612739	0.0128841	0.00468426	0.193051
62	19.129	14	0.646015	0.574742	0.450853	0.0176645	0.00315043	0.193327
63	19.3263	6	0.709064	0.636212	0.554774	0.00396896	0.00463731	0.193084
64	20.849	7	0.726773	0.555987	0.442131	0.00257663	0.00592737	0.192632
65	20.9621	9	0.61178	0.559962	0.488348	0.00540675	0.00391654	0.194206
66	20.7913	10	0.753721	0.518553	0.444364	0.0116505	0.00404275	0.185007
67	19.4499	9	0.675924	0.612806	0.553316	0.00699237	0.00434792	0.195181
68	21.3316	10	0.547028	0.577303	0.521755	0.0030103	0.00333721	0.190813
69	19.2109	9	0.593788	0.561134	0.482534	0.00209866	0.00440869	0.195909
70	20.8039	8	0.582405	0.596324	0.506955	0.00966274	0.0048469	0.189433
71	19.0826	8	0.594995	0.519177	0.397296	0.00581824	0.00593081	0.195497
72	20.4891	9	0.639212	0.562945	0.413415	0.0089053	0.00203756	0.193344
73	19.1567	7	0.584195	0.564981	0.415798	0.00242056	0.00964818	0.18931
74	20.5187	15	0.630521	0.546552	0.429366	0.00407371	0.00678267	0.191056
75	22.0297	9	0.726219	0.579282	0.395941	0.00396776	0.00550831	0.187425
76	21.6127	5	0.766321	0.472485	0.356169	0.00736	0.00417456	0.191725
77	19.2583	8	0.602527	0.500418	0.395031	0.0134422	0.00508559	0.189754
78	21.7834	10	0.582893	0.574649	0.515255	0.00775865	0.00920702	0.190256
79	20.6047	10	0.641394	0.5766	0.48737	0.00898942	0.00408492	0.193972
80	22.3236	10	0.491648	0.676876	0.428973	0.0085765	0.00363258	0.189357
81	21.2425	12	0.61251	0.568769	0.459384	0.0201679	0.00312046	0.196586
82	18.9795	6	0.635683	0.624057	0.400744	0.0212055	0.00355142	0.191542
83	20.4247	7	0.607383	0.459717	0.378617	0.00445663	0.00351684	0.188231
84	20.7595	9	0.579556	0.593073	0.434101	0.00417288	0.00434029	0.191311
85	18.9182	14	0.512305	0.60419	0.500734	0.00320058	0.00844026	0.195934
86	18.8566	8	0.607377	0.512576	0.405936	0.00394921	0.00328007	0.189529
87	20.4617	12	0.549201	0.698339	0.524311	0.00489187	0.00638002	0.194901
88	20.9132	7	0.648395	0.624403	0.490745	0.00404518	0.0062681	0.190507
89	19.7283	8	0.592699	0.52483	0.474988	0.0084022	0.00508303	0.187528
90	18.6359	8	0.859486	0.517148	0.346368	0.00719149	0.00688625	0.194722
91	20.3122	8	0.549437	0.58636	0.483146	0.00343541	0.00557397	0.195949
92	18.7424	4	0.842777	0.531242	0.3946	0.0094834	0.00294056	0.191171
93	21.1215	13	0.683348	0.620472	0.444168	0.00990974	0.00546399	0.187303
94	20.288	4	0.871973	0.565116	0.489438	0.00350019	0.00399994	0.18947
95	21.4687	7	0.619103	0.588915	0.507464	0.00391042	0.00194825	0.19603
96	21.1352	13	0.562532	0.499978	0.382977	0.00388276	0.003512	0.196412
97	21.4144	9	0.686373	0.69079	0.568464	0.0109934	0.00278103	0.190461
98	22.9803	9	0.80808	0.477932	0.339667	0.0106838	0.00710255	0.195163
99	18.776	8	0.588372	0.582962	0.44202	0.00543131	0.00539246	0.191993
100	20.4008	8	0.648447	0.537698	0.423684	0.0103801	0.00613195	0.190627

## Sheet: s00 (2)
Results from one-hundred simulations under conditions of sudden transitions in resource supply fluctuations where
no noise was applied to the resource supply concentrations. Here, the level of complementarity in the assemblage was
determined using a=0.82 (recall a=0.99 represented the lowest amount of complementarity and a=0.01 represented the
highest level of complementarity).
Simulation	Total biomass (OT)	Richness (S)	Evenness (J)	Deviation Total (DT)	Maximum Deviation Yield (Dmax)	R1min	R2min	R*distance
1	18.8866	9	0.407612	1.62373	0.326592	0.011009	0.0129164	0.19256
2	18.7325	8	0.542869	1.23483	0.320793	0.013111	0.0127361	0.194575
3	19.0705	8	0.428549	1.54142	0.323558	0.0150617	0.0110203	0.186342
4	18.762	9	0.396667	1.62222	0.255471	0.0123625	0.00953568	0.193576
5	19.3328	9	0.461624	1.71341	0.357259	0.014191	0.0119184	0.190395
6	18.9537	7	0.502991	0.850498	0.31844	0.0109707	0.0117498	0.195177
7	18.4968	7	0.471707	1.40136	0.344684	0.0107663	0.0093135	0.194184
8	18.7394	8	0.461196	1.17466	0.223505	0.0157499	0.0100718	0.193854
9	18.9715	5	0.557111	1.14481	0.329999	0.0133079	0.00843498	0.193051
10	18.6307	4	0.683444	0.95355	0.338414	0.0154063	0.0106507	0.193716
11	18.7336	10	0.399233	1.70204	0.347625	0.0102682	0.00804738	0.196766
12	18.5984	3	0.988514	0.36021	0.327389	0.0105174	0.0138104	0.194128
13	18.7203	9	0.525781	1.04343	0.305172	0.015134	0.0093598	0.193865
14	19.1932	9	0.472296	1.68099	0.319863	0.0148394	0.0132845	0.189086
15	18.6696	10	0.385508	1.15311	0.25134	0.0154263	0.0102731	0.192513
16	18.7394	3	0.917057	0.333496	0.307305	0.0104834	0.0136061	0.192495
17	18.9696	15	0.3743	1.90061	0.295882	0.0152462	0.0133163	0.188349
18	19.0647	8	0.481721	0.932279	0.245336	0.00929077	0.0136691	0.192513
19	18.8125	6	0.513151	1.32959	0.342254	0.010914	0.0138669	0.19145
20	18.5007	10	0.377387	1.57085	0.304953	0.0113258	0.0117943	0.192325
21	18.9547	12	0.502943	1.59702	0.304446	0.0117504	0.0118736	0.191603
22	18.7583	9	0.3967	1.35816	0.337563	0.015487	0.00879293	0.193667
23	18.696	8	0.4625	1.20715	0.31343	0.0140937	0.0118197	0.19325
24	18.6394	4	0.76105	0.331408	0.310597	0.00895968	0.0134513	0.192765
25	18.8552	9	0.457377	1.33228	0.347115	0.014816	0.0114526	0.197285
26	18.598	12	0.340115	1.84175	0.308522	0.0124559	0.00903038	0.191326
27	18.7126	9	0.392084	1.53507	0.319655	0.00856061	0.0109292	0.194948
28	18.8528	7	0.557783	1.12943	0.338127	0.0137201	0.0100007	0.19384
29	18.9282	11	0.516348	1.31807	0.300383	0.0145183	0.013589	0.194446
30	18.7516	7	0.42515	1.41038	0.300576	0.0101942	0.0096274	0.191381
31	18.4632	9	0.377073	1.46821	0.313581	0.00899176	0.00929135	0.196742
32	18.4393	6	0.456392	1.27986	0.320258	0.00870101	0.0109682	0.192067
33	18.8657	7	0.554445	1.46474	0.375546	0.012957	0.0136894	0.196858
34	18.459	6	0.472383	1.29717	0.245725	0.00863724	0.00961347	0.194376
35	18.9133	8	0.487799	1.6047	0.330995	0.0145235	0.0133695	0.196479
36	18.5764	9	0.417621	1.60418	0.329523	0.0115561	0.0105545	0.194126
37	18.75	8	0.41718	1.56378	0.333483	0.00910506	0.0102377	0.192904
38	19.024	7	0.481974	1.40764	0.345567	0.0149964	0.0133862	0.190116
39	18.868	11	0.38234	1.2564	0.300444	0.0138189	0.0134417	0.188809
40	19.0866	7	0.498384	1.13023	0.336214	0.0133081	0.013467	0.191085
41	18.8955	11	0.356872	1.73472	0.293688	0.0136201	0.00960537	0.18844
42	19.0779	14	0.371719	2.01893	0.351115	0.0138175	0.0134954	0.190385
43	18.702	7	0.506052	1.14955	0.328817	0.0119873	0.00989438	0.194722
44	19.0575	6	0.58158	1.34612	0.347627	0.0151409	0.0135429	0.19361
45	19.0093	6	0.503115	0.697125	0.2736	0.0115191	0.0132209	0.194834
46	18.454	14	0.365721	1.43933	0.302039	0.0138016	0.00910307	0.196866
47	18.8886	6	0.527531	1.29013	0.345719	0.0114247	0.0135891	0.192174
48	18.8487	6	0.53764	1.30965	0.360564	0.0114344	0.012487	0.193695
49	19.0552	12	0.446416	1.84018	0.358222	0.0151029	0.0134473	0.193123
50	18.5258	6	0.742704	0.34426	0.294763	0.00952948	0.0117363	0.191897
51	18.6758	8	0.440167	1.18372	0.313585	0.0127468	0.0120498	0.19254
52	18.7473	4	0.626391	0.957067	0.316886	0.0121669	0.0105731	0.187584
53	18.9411	12	0.411938	1.56555	0.308517	0.0135167	0.0135424	0.189298
54	19.1553	9	0.445485	1.6355	0.352024	0.0121446	0.0135347	0.194362
55	18.647	5	0.567342	1.14923	0.330135	0.00965578	0.013942	0.190892
56	18.7498	7	0.489286	1.26902	0.332717	0.0142266	0.0109973	0.191455
57	18.8574	8	0.561332	1.17507	0.258331	0.0092618	0.012248	0.190287
58	18.9595	8	0.537091	1.21409	0.287758	0.012903	0.00885234	0.191185
59	18.4254	6	0.484679	0.360179	0.24925	0.0123889	0.0121331	0.196646
60	18.6196	4	0.72757	0.310852	0.262655	0.00946348	0.0107694	0.193806
61	19.1644	11	0.536121	1.4467	0.356565	0.0152473	0.0114431	0.191988
62	18.9643	8	0.472078	1.18972	0.332206	0.0114346	0.0134209	0.193637
63	19.1398	11	0.423002	1.82428	0.357299	0.0152357	0.0112115	0.193006
64	19.0623	9	0.440271	1.62699	0.343338	0.0119874	0.0136468	0.192306
65	18.9382	6	0.492713	1.31844	0.350135	0.0125105	0.00947539	0.1941
66	18.7477	3	0.976059	0.334758	0.28768	0.0144739	0.0112404	0.186549
67	18.6779	11	0.435005	1.47771	0.303222	0.0154072	0.0111512	0.195288
68	19.0407	8	0.44501	1.57759	0.329772	0.0126127	0.0127896	0.190635
69	18.5034	4	0.495572	0.366827	0.275617	0.0102002	0.0118443	0.195854
70	18.8506	9	0.418948	1.57293	0.330938	0.0127488	0.0135055	0.188801
71	18.4528	7	0.443258	1.42299	0.30694	0.00856399	0.0101842	0.195468
72	18.5534	6	0.50161	1.32385	0.318032	0.010138	0.00903196	0.193161
73	17.858	2	0.955448	0.264209	0.24549	0.00991642	0.0141679	0.189145
74	19.1241	12	0.440721	1.33597	0.306855	0.0155349	0.0115787	0.191103
75	18.1836	6	0.67938	0.310949	0.253196	0.011361	0.0107954	0.191491
76	18.7049	8	0.433504	1.48149	0.310644	0.0114587	0.00888194	0.192018
77	18.8026	7	0.462786	1.44201	0.321149	0.0123722	0.0136273	0.189368
78	18.8656	5	0.588604	1.14302	0.333894	0.0137135	0.0093872	0.190633
79	18.7696	8	0.470722	1.4409	0.349323	0.015411	0.00968403	0.193967
80	18.7667	11	0.395203	1.45504	0.298189	0.00916632	0.00957985	0.189685
81	18.9224	9	0.469384	1.68022	0.35301	0.0109598	0.0135127	0.196612
82	18.6546	9	0.412149	1.50569	0.306959	0.0147429	0.00871556	0.191812
83	18.7697	2	0.943208	0.264157	0.197219	0.00839036	0.0096304	0.187925
84	18.7642	6	0.654454	0.972675	0.344791	0.0145004	0.0105271	0.19527
85	18.9899	9	0.455833	1.67207	0.342809	0.0127684	0.013361	0.196026
86	18.4874	6	0.449872	1.29208	0.315573	0.010548	0.00920152	0.189069
87	19.1252	9	0.474829	1.67536	0.337882	0.0154357	0.0132674	0.195016
88	18.7783	7	0.470336	1.47187	0.328965	0.0155651	0.00913545	0.190123
89	18.7253	2	0.932986	0.27316	0.21741	0.00947491	0.0136842	0.18807
90	18.6944	10	0.394541	1.67807	0.340106	0.0102167	0.0102804	0.194754
91	18.4088	9	0.428868	1.29042	0.305662	0.0145088	0.00911034	0.196237
92	18.1445	6	0.442507	1.26641	0.299223	0.00935798	0.00936977	0.191011
93	19.4161	7	0.503923	1.44662	0.338726	0.0134258	0.013277	0.186549
94	19.0217	6	0.500669	1.32297	0.335288	0.0125351	0.0136436	0.189003
95	18.7753	8	0.469746	1.54598	0.356936	0.0131899	0.00878355	0.195973
96	18.3472	11	0.547889	1.1962	0.285212	0.0110373	0.0102795	0.196233
97	19.1611	10	0.43633	1.66704	0.327503	0.013159	0.0133705	0.190774
98	18.6308	7	0.484448	1.46401	0.354782	0.015531	0.00933557	0.195185
99	18.4995	9	0.408732	1.24405	0.315609	0.00944939	0.0111963	0.194007
100	18.7963	11	0.40807	1.7917	0.345392	0.0151995	0.0106673	0.190951

## Sheet: s20 (2)
Results from one-hundred simulations under conditions of sudden transitions in resource supply fluctuations where
0-20% noise was applied to the resource supply concentrations. Here, the level of complementarity in the assemblage was
determined using a=0.82 (recall a=0.99 represented the lowest amount of complementarity and a=0.01 represented the
highest level of complementarity).
Simulation	Total biomass (OT)	Richness (S)	Evenness (J)	Deviation Total (DT)	Maximum Deviation Yield (Dmax)	R1min	R2min	R*distance
1	19.2492	10	0.462732	1.42876	0.356587	0.00930493	0.0118871	0.195728
2	18.4961	8	0.360876	1.46403	0.312898	0.012894	0.00778786	0.192148
3	18.0526	11	0.410809	1.66889	0.324249	0.0136985	0.00760496	0.194032
4	19.1317	10	0.46653	1.0583	0.339219	0.00624408	0.0111108	0.195912
5	19.0137	10	0.435222	1.3854	0.309587	0.0097161	0.0120529	0.193268
6	19.0987	12	0.415677	1.14425	0.326957	0.0142039	0.012418	0.193308
7	18.9349	4	0.98731	0.30034	0.266251	0.00840227	0.0100058	0.191989
8	19.58	5	0.614508	0.93343	0.301477	0.00928041	0.0096696	0.188737
9	18.4591	5	0.524086	0.964983	0.217493	0.00715443	0.00661644	0.195105
10	19.4764	9	0.465751	1.35412	0.325405	0.00702749	0.0125656	0.19476
11	18.2153	7	0.437644	1.41958	0.268076	0.00800285	0.00712122	0.192436
12	18.4988	5	0.635678	0.728827	0.272091	0.00762102	0.00809809	0.190922
13	19.1532	4	0.570744	0.952776	0.268344	0.00808599	0.00638475	0.19308
14	19.0838	7	0.577928	1.05065	0.316941	0.00794638	0.00963028	0.189548
15	19.0256	13	0.492444	1.36533	0.25715	0.00877367	0.0122175	0.194711
16	18.855	13	0.421122	1.6243	0.31763	0.0101821	0.0132598	0.195427
17	19.4244	6	0.557466	1.3362	0.342599	0.0119636	0.0119246	0.195052
18	19.1981	11	0.590188	1.24456	0.282637	0.00768673	0.00858328	0.194506
19	18.2883	5	0.547869	0.96264	0.311797	0.0147333	0.00773214	0.194783
20	18.7063	8	0.401602	1.54482	0.346002	0.00785125	0.00773776	0.193901
21	19.3866	6	0.484265	1.39414	0.331035	0.00860548	0.00754184	0.191583
22	19.4567	10	0.436769	1.68792	0.352137	0.0173374	0.00868738	0.193518
23	19.7757	12	0.437609	1.39874	0.325644	0.0149991	0.0110283	0.1936
24	18.6825	8	0.490929	1.59189	0.370644	0.0114366	0.00799121	0.196096
25	18.374	9	0.44274	1.65896	0.358006	0.0115588	0.00683315	0.191547
26	19.1561	9	0.462598	1.41375	0.324311	0.00636659	0.0107217	0.193606
27	18.6472	11	0.411603	1.78294	0.353053	0.0134542	0.00974845	0.196483
28	18.9068	6	0.608623	0.687473	0.308578	0.00752251	0.0108498	0.194057
29	19.91	7	0.554597	0.783536	0.271028	0.00871636	0.00678351	0.192332
30	19.704	8	0.446428	1.62452	0.330069	0.0134799	0.0130566	0.190598
31	18.3384	5	0.50718	1.05015	0.318014	0.00701199	0.00768223	0.192826
32	18.8041	8	0.528971	1.08895	0.248182	0.0123195	0.00665933	0.198006
33	19.2542	6	0.537499	1.13402	0.36947	0.0151608	0.00711466	0.194005
34	18.7571	12	0.43142	1.70879	0.330864	0.00767892	0.00983944	0.197015
35	18.9134	13	0.508299	1.2762	0.307108	0.0111907	0.0139458	0.193142
36	18.8649	4	0.727104	0.854979	0.286912	0.00739762	0.0138774	0.193998
37	19.3156	7	0.569004	1.08215	0.294939	0.0098145	0.00994915	0.189919
38	19.0788	7	0.509896	1.14605	0.303532	0.0088521	0.00691022	0.191484
39	18.9844	12	0.483091	1.04779	0.326558	0.00739155	0.0135083	0.193105
40	19.7076	7	0.493155	1.25991	0.33314	0.0139582	0.00882844	0.187464
41	19.3342	6	0.420204	0.97882	0.298483	0.00746901	0.00907062	0.189356
42	19.0546	9	0.612037	0.703987	0.262651	0.00842352	0.00803862	0.190204
43	18.9851	6	0.504185	1.34053	0.336971	0.00951988	0.00952366	0.186467
44	19.1509	10	0.460877	1.24986	0.362737	0.00692877	0.0127758	0.19449
45	18.9332	7	0.467724	1.44433	0.328319	0.00819463	0.00698909	0.194424
46	18.4935	11	0.514538	1.45627	0.305028	0.0119481	0.0116765	0.195447
47	19.1133	10	0.394424	1.74527	0.320451	0.0112812	0.00984162	0.196447
48	19.6296	10	0.43849	1.75314	0.299085	0.0153559	0.00981214	0.19307
49	19.1514	6	0.538164	1.44564	0.350776	0.014978	0.0116703	0.194803
50	19.2811	7	0.494087	1.3545	0.35273	0.0156423	0.0092161	0.190966
51	19.1329	7	0.676588	0.802944	0.236363	0.00702278	0.00922195	0.193264
52	19.1819	8	0.460153	1.53115	0.339798	0.0130621	0.00793679	0.191487
53	19.8171	10	0.455667	1.70045	0.313709	0.00964841	0.013737	0.197084
54	18.3301	9	0.428278	1.50345	0.308698	0.00884291	0.0117226	0.190283
55	18.8687	9	0.380137	1.67463	0.274169	0.00663749	0.00795843	0.192177
56	18.9788	11	0.434695	1.34296	0.351651	0.0127609	0.0116814	0.195112
57	19.9844	8	0.493815	1.56107	0.290387	0.0124658	0.0142994	0.19286
58	18.8581	10	0.528658	0.853471	0.285161	0.010989	0.0102962	0.193484
59	20.0585	8	0.462494	1.66661	0.280533	0.0147029	0.00974969	0.191583
60	18.5561	7	0.444572	1.12868	0.311942	0.00970486	0.00668394	0.19263
61	19.1186	6	0.468794	0.928836	0.277146	0.00624925	0.00739803	0.195594
62	18.8551	6	0.551549	1.24885	0.324903	0.0109006	0.00985981	0.194368
63	18.9222	8	0.497063	1.2269	0.306977	0.00793306	0.0158766	0.193833
64	19.8	8	0.47973	1.56422	0.347207	0.0115308	0.013196	0.19351
65	19.424	10	0.403379	1.21955	0.248622	0.00919479	0.00745184	0.191971
66	19.8211	9	0.474563	0.723237	0.308586	0.00682767	0.00879329	0.194246
67	18.5518	10	0.424136	1.68645	0.350154	0.0152627	0.00842712	0.195677
68	18.795	12	0.376005	1.93283	0.334749	0.00866356	0.00702583	0.19429
69	18.8161	11	0.513567	1.07838	0.303757	0.0109801	0.00754443	0.194841
70	19.4185	18	0.405294	1.98789	0.320438	0.014564	0.0121683	0.193637
71	18.9919	8	0.452066	1.12534	0.248357	0.0136879	0.0114036	0.19258
72	19.1057	8	0.430042	1.21169	0.276407	0.0100868	0.00816414	0.19163
73	18.5526	7	0.452427	1.40423	0.304769	0.0108697	0.00721083	0.191122
74	18.6821	4	0.763078	0.284372	0.211425	0.00745183	0.00766211	0.190062
75	18.8288	12	0.487234	1.62715	0.275958	0.00629842	0.00763217	0.195514
76	19.1776	6	0.615719	0.882111	0.231756	0.0122648	0.00748752	0.191265
77	18.7763	4	0.667856	0.884489	0.327791	0.00853879	0.00956201	0.193006
78	19.2567	6	0.569186	1.36746	0.366857	0.0116412	0.0133319	0.193958
79	18.6199	6	0.517876	0.618984	0.293136	0.0069777	0.0116942	0.192063
80	19.4353	7	0.487723	1.1103	0.297309	0.0150051	0.0136569	0.196591
81	18.673	14	0.422646	1.44034	0.295798	0.00976797	0.00795079	0.196962
82	19.4974	7	0.488379	1.27435	0.318423	0.0127172	0.00745378	0.194027
83	18.8396	6	0.563659	1.26166	0.347161	0.012351	0.00692007	0.198138
84	19.0191	11	0.417223	1.77375	0.348131	0.0134655	0.0112555	0.192657
85	18.0274	3	0.625113	0.261621	0.212645	0.00907293	0.00821695	0.184344
86	19.4322	14	0.507885	1.45085	0.321143	0.0147548	0.0143688	0.195081
87	19.4759	9	0.421467	1.48609	0.298363	0.00647913	0.0118897	0.191795
88	19.1259	3	0.695689	0.673127	0.290592	0.00890075	0.00706252	0.188854
89	19.403	11	0.394623	1.83568	0.320683	0.00822945	0.00819294	0.191175
90	18.8455	6	0.696937	0.861893	0.265008	0.00732946	0.00867182	0.194677
91	19.3381	9	0.407061	1.58236	0.309722	0.00832398	0.00742115	0.192201
92	18.7372	13	0.623214	0.867067	0.256313	0.00986045	0.0112286	0.19466
93	19.322	10	0.478144	1.80468	0.337196	0.0130935	0.0124433	0.190545
94	19.6167	11	0.432732	1.44192	0.319836	0.00775735	0.0110347	0.193887
95	18.9497	8	0.48706	1.29188	0.325239	0.00710787	0.0146865	0.195709
96	19.5129	13	0.431862	1.49229	0.344303	0.00938381	0.00879002	0.192117
97	19.121	9	0.435854	1.67722	0.327386	0.00694358	0.0118971	0.191485
98	19.3691	8	0.622251	1.19183	0.293958	0.0143089	0.00874987	0.195829
99	19.066	6	0.47857	0.697106	0.323542	0.00791821	0.00697762	0.191282
100	18.8323	3	0.666675	0.665333	0.286278	0.00902768	0.00819815	0.187809

## Sheet: s80 (2)
Results from one-hundred simulations under conditions of sudden transitions in resource supply fluctuations where
0-80% noise was applied to the resource supply concentrations. Here, the level of complementarity in the assemblage was
determined using a=0.82 (recall a=0.99 represented the lowest amount of complementarity and a=0.01 represented the
highest level of complementarity).
Simulation	Total biomass (OT)	Richness (S)	Evenness (J)	Deviation Total (DT)	Maximum Deviation Yield (Dmax)	R1min	R2min	R*distance
1	19.1774	3	0.891317	0.282762	0.231114	0.00232229	0.00292705	0.191585
2	18.8636	2	0.999167	0.249857	0.18815	0.0019484	0.00163198	0.188642
3	17.2942	3	0.808762	0.395031	0.194735	0.00190528	0.00273955	0.196844
4	18.9913	3	0.702028	0.677192	0.237051	0.00297735	0.00293209	0.195724
5	18.4883	3	0.654541	0.266285	0.193718	0.00281271	0.00258737	0.197188
6	17.8025	2	0.963375	0.334418	0.198214	0.0041888	0.00246714	0.192866
7	19.3378	2	0.999897	0.311568	0.272755	0.00235421	0.00291735	0.193177
8	17.586	3	0.827736	0.244752	0.206123	0.00402737	0.00187	0.195078
9	16.4991	2	0.99961	0.315185	0.297778	0.00494717	0.00213542	0.191114
10	20.16	2	0.975895	0.357655	0.203294	0.00201931	0.00300921	0.189393
11	17.0219	2	0.970842	0.372182	0.231207	0.00292239	0.0029758	0.195511
12	18.8222	4	0.52808	0.353789	0.222544	0.00344109	0.00461383	0.190641
13	20.1474	5	0.438829	1.24809	0.305357	0.0017684	0.00262829	0.195067
14	20.3588	2	0.982883	0.289126	0.231318	0.00372844	0.00269963	0.194192
15	17.9126	2	0.998492	0.320563	0.304303	0.00266986	0.00289683	0.188506
16	20.9424	3	0.891115	0.272453	0.195055	0.00124511	0.00230548	0.192967
17	18.1987	2	0.999338	0.355971	0.344016	0.00226098	0.00272805	0.196465
18	18.4059	2	0.984311	0.291508	0.151833	0.00292228	0.00281916	0.189713
19	19.7011	2	0.997876	0.34127	0.293923	0.00367076	0.002392	0.190157
20	17.665	4	0.718966	0.281663	0.218177	0.00406361	0.00168702	0.19603
21	18.1404	2	0.97443	0.351737	0.247071	0.00297701	0.00286485	0.198101
22	18.6726	2	0.999956	0.321228	0.256627	0.0024412	0.00173152	0.196903
23	21.5478	4	0.502206	1.03435	0.220649	0.00291851	0.00259764	0.196369
24	15.9819	3	0.850624	0.280308	0.168429	0.00244273	0.00300498	0.19063
25	19.4447	2	0.999922	0.331789	0.318142	0.00293027	0.00294145	0.193421
26	18.021	2	0.90695	0.394245	0.159417	0.00220156	0.00287967	0.194748
27	16.7877	2	0.970196	0.325521	0.176673	0.00204468	0.00296922	0.1953
28	17.9441	3	0.64908	0.342561	0.191685	0.00292618	0.00212853	0.193438
29	17.1957	5	0.605978	0.397282	0.278404	0.0037879	0.00273946	0.195114
30	16.69	3	0.876187	0.358984	0.283396	0.00499187	0.00209079	0.191063
31	16.5194	3	0.711245	0.288578	0.201499	0.00299624	0.00227935	0.193871
32	19.364	3	0.8398	0.318184	0.226281	0.00419991	0.0026508	0.196537
33	18.2044	2	0.968927	0.279454	0.244347	0.00426455	0.00207341	0.192527
34	19.6741	2	0.988521	0.311463	0.268144	0.0019261	0.00344243	0.193108
35	19.579	2	0.992619	0.342158	0.307621	0.00368442	0.00136332	0.187592
36	18.3142	3	0.66137	0.216996	0.117592	0.00185328	0.0020638	0.192271
37	16.3404	2	0.979971	0.310483	0.161871	0.00210612	0.00509642	0.189519
38	18.5274	2	0.995938	0.308722	0.266474	0.00492845	0.00315393	0.187286
39	16.7572	4	0.54994	0.232415	0.169189	0.00264179	0.00260738	0.194772
40	21.0554	2	0.999734	0.258391	0.248234	0.00340085	0.00283629	0.191775
41	20.1789	3	0.671498	0.782564	0.270893	0.00426256	0.00227254	0.191908
42	18.9001	2	0.999985	0.341455	0.322893	0.00303495	0.00264673	0.197917
43	17.979	3	0.642555	0.361755	0.221148	0.00417357	0.00464135	0.191732
44	19.3165	3	0.638819	0.249012	0.216496	0.00329961	0.00222225	0.190478
45	18.9667	4	0.510315	1.09732	0.259315	0.00526052	0.00319146	0.193904
46	19.4168	2	0.96609	0.290298	0.242159	0.00264723	0.00162079	0.19405
47	20.2665	3	0.645423	0.374861	0.282123	0.0053792	0.00189975	0.190595
48	18.8307	2	0.997699	0.240464	0.236234	0.00484413	0.00212784	0.192432
49	18.0346	2	0.947961	0.41804	0.23021	0.00461138	0.00324599	0.196772
50	15.4737	2	0.934357	0.309344	0.145032	0.00384903	0.00301846	0.193464
51	21.6811	2	0.989024	0.289726	0.183601	0.00205082	0.00245202	0.190828
52	18.3055	2	0.995722	0.253408	0.250388	0.00443882	0.00225985	0.192139
53	18.2978	3	0.726351	0.263365	0.148419	0.00183223	0.00219246	0.197453
54	18.6368	2	0.999804	0.299994	0.264947	0.00216385	0.00172571	0.195517
55	17.6417	2	0.979382	0.301235	0.177221	0.0055096	0.00196731	0.194779
56	20.2252	3	0.649236	0.35465	0.335913	0.00193341	0.0037563	0.199955
57	19.4675	2	0.999863	0.331865	0.284748	0.00316698	0.00218779	0.189151
58	19.1164	3	0.71391	0.254974	0.197774	0.00261488	0.00267924	0.191009
59	18.3747	3	0.630132	0.297153	0.186945	0.00393943	0.00202538	0.194268
60	19.7297	2	0.949921	0.3038	0.157518	0.00333207	0.00140978	0.196006
61	18.5828	3	0.885219	0.394033	0.308442	0.00176262	0.00225592	0.197959
62	19.1979	4	0.886191	0.336817	0.287891	0.00444254	0.00183037	0.193345
63	17.1913	2	0.987632	0.337469	0.279377	0.00398579	0.00308833	0.190716
64	17.8816	2	0.99865	0.32396	0.293328	0.0035878	0.00261694	0.19352
65	17.3597	2	0.990185	0.309485	0.220644	0.00212836	0.00269418	0.191855
66	16.108	2	0.999246	0.282321	0.276371	0.00112263	0.00180595	0.194072
67	18.4232	3	0.742384	0.290421	0.246044	0.00311772	0.00280206	0.194435
68	19.412	5	0.479504	1.33987	0.262426	0.00341731	0.00277919	0.195029
69	18.4865	7	0.595063	0.277029	0.150597	0.00304931	0.00247519	0.1934
70	18.9823	5	0.476516	1.27923	0.215725	0.00518234	0.00191367	0.195085
71	17.5091	4	0.944302	0.337528	0.27867	0.00469725	0.00211375	0.191578
72	18.794	2	0.966501	0.346816	0.215536	0.00330847	0.00395452	0.193342
73	21.1054	2	0.999287	0.293568	0.263587	0.00300262	0.00288844	0.19438
74	20.0567	3	0.636297	0.328069	0.297838	0.00290998	0.00333189	0.197556
75	17.9967	4	0.893147	0.246405	0.138717	0.00295313	0.00229905	0.193525
76	16.6995	2	0.96443	0.325113	0.229389	0.00335766	0.00218466	0.195979
77	17.5025	4	0.520771	0.454711	0.29923	0.00457851	0.00203631	0.194516
78	19.1735	3	0.629117	0.346784	0.24324	0.00394462	0.00269442	0.191603
79	18.5075	4	0.52	0.427569	0.325058	0.00243953	0.00332179	0.194938
80	19.6857	2	0.99657	0.3394	0.331133	0.0026861	0.00182322	0.191085
81	20.0524	2	0.999389	0.272492	0.228397	0.00685356	0.00190373	0.192312
82	17.8693	2	0.996915	0.382987	0.317047	0.00494959	0.00344808	0.195011
83	18.6145	6	0.48829	1.158	0.239916	0.00277514	0.00209071	0.196951
84	19.6092	2	0.979236	0.325465	0.236008	0.00167437	0.00248627	0.194939
85	16.4289	2	0.996918	0.267962	0.214483	0.00330994	0.00208919	0.196457
86	19.0215	2	0.990674	0.340325	0.321143	0.00395925	0.002886	0.19069
87	20.327	2	0.999247	0.317888	0.273125	0.00151787	0.00213907	0.191834
88	17.7567	2	0.990532	0.345949	0.310792	0.00367469	0.00185162	0.191463
89	20.2826	2	0.999667	0.276814	0.248492	0.00330785	0.00168463	0.192343
90	16.7746	4	0.504565	0.392584	0.110506	0.00310378	0.00175804	0.195286
91	18.0043	2	0.999437	0.291546	0.278157	0.0028195	0.00334262	0.191162
92	19.9652	2	0.963424	0.314929	0.129451	0.00204598	0.00369754	0.195696
93	19.7376	2	0.994709	0.326493	0.253992	0.00218636	0.00141918	0.193691
94	17.4482	3	0.788373	0.235612	0.177994	0.00227356	0.00294389	0.191208
95	21.7272	3	0.638025	0.710141	0.216374	0.00230836	0.00246549	0.1984
96	19.5118	3	0.641142	0.231667	0.135539	0.00313583	0.00203253	0.195213
97	21.999	5	0.444556	1.14828	0.251085	0.00187369	0.00227416	0.195203
98	20.224	4	0.520541	0.422225	0.323686	0.00281225	0.00358664	0.194384
99	17.9539	2	0.99927	0.234911	0.217531	0.00251327	0.00257388	0.195789
100	18.0525	2	0.914681	0.359875	0.203588	0.00344146	0.00353654	0.192469

## Sheet: g00 (2)
Results from one-hundred simulations under conditions of gradual transitions in resource supply fluctuations where
no noise was applied to the resource supply concentrations. Here, the level of complementarity in the assemblage was
determined using a=0.82 (recall a=0.99 represented the lowest amount of complementarity and a=0.01 represented the
highest level of complementarity).
Simulation	Total biomass (OT)	Richness (S)	Evenness (J)	Deviation Total (DT)	Maximum Deviation Yield (Dmax)	R1min	R2min	R*distance
1	19.9597	20	0.635402	0.524359	0.392788	0.013735	0.0137824	0.193518
2	19.958	16	0.694923	0.524769	0.417664	0.014305	0.0108797	0.190606
3	20.3711	16	0.624858	0.514313	0.451771	0.0129748	0.0110147	0.177586
4	20.4087	19	0.532884	0.504282	0.435348	0.0124829	0.0124455	0.176176
5	20.7882	21	0.687893	0.553698	0.44539	0.0140476	0.0136326	0.181287
6	20.3818	12	0.833459	0.520062	0.455309	0.0116709	0.0100383	0.188324
7	20.172	21	0.664366	0.518645	0.431193	0.0122051	0.0140143	0.19052
8	20.1301	19	0.651237	0.509203	0.432672	0.0132747	0.0098659	0.191414
9	20.2933	18	0.691674	0.516906	0.434334	0.0127592	0.0119448	0.182557
10	20.4396	18	0.665681	0.514037	0.441635	0.0134652	0.0137194	0.180848
11	20.3174	15	0.751434	0.538169	0.447012	0.0131584	0.0143476	0.187852
12	20.2211	19	0.781359	0.505111	0.442088	0.0129035	0.0108991	0.182404
13	20.1325	17	0.64396	0.537745	0.420143	0.011945	0.0117145	0.186806
14	20.4932	16	0.566653	0.537588	0.431803	0.0125765	0.0139059	0.18866
15	19.9521	15	0.752042	0.510705	0.419164	0.0150917	0.0126787	0.186545
16	20.3869	15	0.720532	0.504364	0.421189	0.0127561	0.0138771	0.173578
17	20.1626	15	0.601192	0.507081	0.397967	0.0121902	0.0106415	0.179201
18	20.3459	11	0.696522	0.526333	0.446853	0.0130092	0.0130503	0.17398
19	20.3713	13	0.764581	0.518047	0.436085	0.011652	0.0132039	0.180922
20	20.3615	16	0.712897	0.525332	0.4355	0.0141094	0.011156	0.176412
21	20.6297	19	0.732983	0.527711	0.458493	0.0126704	0.0131556	0.182429
22	20.2981	15	0.67816	0.52475	0.438201	0.0135566	0.0113405	0.187193
23	20.4742	18	0.800344	0.516315	0.433534	0.0142847	0.0106775	0.176637
24	20.6543	11	0.773131	0.534059	0.435483	0.0127199	0.0135149	0.178677
25	20.4966	14	0.7828	0.539099	0.421015	0.0123914	0.0122547	0.189358
26	19.9067	11	0.626037	0.472351	0.405294	0.0123301	0.0114275	0.172956
27	20.3418	23	0.713811	0.524275	0.439004	0.0136097	0.0132221	0.176963
28	20.3367	17	0.721219	0.515637	0.428558	0.0141707	0.0130187	0.179635
29	20.3637	21	0.74678	0.53185	0.437711	0.0134365	0.0117671	0.187074
30	20.2419	14	0.717759	0.503654	0.422054	0.0128803	0.0126153	0.18099
31	20.5083	18	0.669556	0.545878	0.450301	0.0133845	0.0135305	0.184537
32	20.6606	17	0.641612	0.545341	0.447352	0.0151795	0.0138841	0.177349
33	20.4714	16	0.765883	0.529595	0.447316	0.0131432	0.0121216	0.184113
34	20.5994	12	0.707977	0.545782	0.445356	0.0123821	0.0132751	0.179531
35	20.5329	18	0.70613	0.522287	0.450567	0.0134363	0.0139622	0.178429
36	20.2829	21	0.726088	0.509572	0.418189	0.013521	0.0115477	0.187594
37	20.3798	20	0.67912	0.511921	0.433585	0.0146645	0.0118081	0.182824
38	20.3157	20	0.739668	0.536548	0.442721	0.0114178	0.0119142	0.191634
39	20.419	15	0.698772	0.536363	0.43414	0.0140687	0.0125319	0.177359
40	20.5405	12	0.741164	0.519407	0.436513	0.0148793	0.01266	0.17557
41	20.1207	14	0.742063	0.524481	0.441077	0.0120299	0.0134785	0.182205
42	20.2897	14	0.740962	0.492836	0.422433	0.0127416	0.0154664	0.171247
43	20.0701	19	0.695257	0.524683	0.425277	0.0137546	0.010868	0.183063
44	20.1521	16	0.720166	0.499098	0.42096	0.0158887	0.0124032	0.185402
45	20.5101	18	0.606267	0.526696	0.43087	0.0156086	0.01233	0.181905
46	20.2174	26	0.647004	0.527935	0.419135	0.0149298	0.0117202	0.189728
47	20.2858	11	0.768458	0.525233	0.46254	0.0110841	0.0141184	0.17681
48	20.355	18	0.736596	0.517876	0.42165	0.0124565	0.011756	0.177254
49	20.3007	13	0.637581	0.522033	0.467334	0.0142958	0.0130486	0.179737
50	20.4947	16	0.669929	0.534497	0.43991	0.0130039	0.0145728	0.178168
51	20.1671	18	0.59808	0.503138	0.424238	0.0129333	0.0134422	0.188991
52	20.2016	15	0.703062	0.493626	0.43054	0.0127011	0.0135074	0.177861
53	20.169	17	0.791479	0.49846	0.433267	0.0100939	0.0143768	0.179215
54	20.2179	18	0.61089	0.515741	0.435536	0.0121525	0.0133792	0.181005
55	20.1248	19	0.650119	0.511551	0.437068	0.0140492	0.0118005	0.181218
56	20.1759	15	0.730714	0.514066	0.422109	0.013883	0.0107784	0.186768
57	20.0083	25	0.58709	0.500632	0.419247	0.0136942	0.0131771	0.190476
58	20.3501	15	0.657908	0.516762	0.438208	0.0104122	0.0135582	0.183284
59	20.0708	18	0.776899	0.493674	0.442992	0.0116795	0.0128278	0.181077
60	20.3582	17	0.707579	0.522127	0.401701	0.0136088	0.0115589	0.179662
61	20.3734	13	0.689372	0.518539	0.443683	0.0125928	0.011286	0.187018
62	20.4553	17	0.730189	0.525733	0.44712	0.012925	0.0115113	0.183442
63	20.4552	19	0.67529	0.526866	0.443677	0.014125	0.0126983	0.179012
64	20.3425	17	0.620958	0.528678	0.441931	0.0130792	0.0143055	0.191992
65	20.0799	15	0.539707	0.499777	0.427865	0.0127609	0.015238	0.185915
66	20.0951	11	0.771556	0.523541	0.433801	0.0116308	0.0137266	0.191743
67	20.3864	17	0.748848	0.517078	0.408949	0.012514	0.0137952	0.181819
68	20.2298	14	0.824873	0.502845	0.432909	0.0126244	0.0146662	0.178749
69	19.9949	16	0.693977	0.493902	0.442808	0.0137487	0.0140123	0.182096
70	20.4903	19	0.641325	0.550005	0.418039	0.0135053	0.0126022	0.188475
71	20.3887	14	0.699445	0.529067	0.440375	0.0131141	0.0139071	0.176782
72	20.3571	16	0.629952	0.531717	0.426739	0.0121989	0.0129028	0.181461
73	19.9279	20	0.593768	0.508053	0.408855	0.0140038	0.0116723	0.190982
74	20.3717	19	0.718088	0.517889	0.457733	0.0134139	0.0144798	0.182793
75	20.3618	21	0.667438	0.534996	0.420221	0.0115249	0.0112958	0.188282
76	20.0943	19	0.654029	0.520557	0.435171	0.0129662	0.0161295	0.194206
77	20.0361	17	0.729586	0.473265	0.40757	0.0122196	0.0132867	0.172488
78	20.5111	17	0.747361	0.544184	0.447331	0.0128842	0.0116121	0.187234
79	20.338	14	0.638128	0.52172	0.412756	0.0130527	0.0122319	0.183225
80	20.2816	19	0.64463	0.52539	0.45022	0.0122533	0.0120942	0.182475
81	20.4708	19	0.6962	0.552314	0.457331	0.0145238	0.0129926	0.18777
82	20.3185	16	0.73095	0.500066	0.442982	0.0113078	0.0129414	0.180283
83	20.5263	26	0.635806	0.550403	0.421803	0.0124684	0.0137447	0.182093
84	20.137	14	0.559602	0.509269	0.429232	0.0137062	0.0135769	0.192507
85	20.462	13	0.622291	0.537503	0.453758	0.0131466	0.0148458	0.17698
86	20.4798	13	0.677767	0.518748	0.426478	0.0141451	0.0124554	0.184675
87	20.3501	11	0.827546	0.524281	0.432959	0.014051	0.0107038	0.182128
88	20.4312	16	0.668579	0.548546	0.458168	0.0135934	0.0122453	0.183029
89	20.3476	24	0.551382	0.523936	0.42516	0.0125028	0.0129166	0.184778
90	20.4342	17	0.598219	0.517868	0.440999	0.0150952	0.0125606	0.179416
91	20.5564	13	0.735969	0.552932	0.433002	0.0125812	0.0132368	0.18658
92	20.2696	12	0.762132	0.508601	0.456126	0.0116535	0.013361	0.183429
93	20.241	15	0.778895	0.517297	0.404853	0.0128918	0.0128362	0.187136
94	20.1927	17	0.761987	0.51975	0.43778	0.0111093	0.014735	0.186193
95	20.1832	18	0.694818	0.513235	0.442202	0.0110896	0.0143793	0.179674
96	20.1089	22	0.64359	0.519178	0.431517	0.0143095	0.0131677	0.186479
97	20.3419	17	0.661952	0.52487	0.424288	0.0143103	0.0135934	0.185183
98	20.2212	17	0.810066	0.524597	0.453217	0.0122426	0.0121879	0.181575
99	20.3317	19	0.646548	0.536893	0.41752	0.0135498	0.0119871	0.189914
100	20.291	19	0.777602	0.500849	0.419695	0.0120776	0.0104603	0.182176

[truncated: 62 more sheets: g20 (2), g80 (2), s00 (3), s20 (3), s80 (3), g00 (3), g20 (3), g80 (3), s00 (4), s20 (4), s80 (4), g00 (4), g20 (4), g80 (4), s00 (5), s20 (5), s80 (5), g00 (5), g20 (5), g80 (5) …]
